# Supplementary material for: The Role of Electrostatic Interactions in IFIT5-RNA Complexes Predicted by the UBDB+EPMM Method
Source: J Phys Chem B. 2022 Nov 3;126(45):9152–67. doi: 10.1021/acs.jpcb.2c04519 (PMC9677429; doi:10.1021/acs.jpcb.2c04519)
Supplement: Supplementary file 2 — jp2c04519_si_002.zip [file jp2c04519_si_002.zip]

Archive with 1 entries (1 files):
- SI_Energies.xlsx
