# Supplementary material for: The Role of Electrostatic Interactions in IFIT5-RNA Complexes Predicted by the UBDB+EPMM Method
Source: J Phys Chem B. 2022 Nov 3;126(45):9152–67. doi: 10.1021/acs.jpcb.2c04519 (PMC9677429; doi:10.1021/acs.jpcb.2c04519)
Supplement: Supplementary file 2 — jp2c04519_si_002.zip [file jp2c04519_si_002.zip › SI_Energies.xlsx]

## Sheet: crystals
kcal/mol				4HOR													4HOS													4HOT
Residue	Residue no.	Binding site		Mg(H2O)3CTP1			C2syn			C3			Sum				Mg(H2O)3UTP1			U2			U3			Sum				Mg(H2O)3ATP1			A2			A3			Sum
				EPMM	MM	Epen	EPMM	MM	Epen	EPMM	MM	Epen	EPMM	MM	Epen		EPMM	MM	Epen	EPMM	MM	Epen	EPMM	MM	Epen	EPMM	MM	Epen		EPMM	MM	Epen	EPMM	MM	Epen	EPMM	MM	Epen	EPMM	MM	Epen
ASP	7	0		23.1178	23.1178	0	7.34417	7.34417	0	6.72443	6.72443	0	37.1864	37.1864	0		24.0944	24.0944	0	7.80927	7.80927	0	6.94144	6.94144	0	38.8451	38.8451	0		23.4716	23.4716	0	7.45268	7.45268	0	6.82529	6.82529	0	37.7496	37.7496	0
THR	8	0		0.648423	0.648423	0	0.185229	0.185229	0	0.149379	0.149379	0	0.983031	0.983031	0		0.633604	0.633604	0	0.187859	0.187859	0	0.145554	0.145554	0	0.967017	0.967017	0		0.667782	0.667782	0	0.190727	0.190727	0	0.155593	0.155593	0	1.0141	1.0141	0
LEU	9	0		0.590105	0.590105	0	0.175191	0.175191	0	0.135516	0.135516	0	0.900812	0.900812	0		0.639818	0.639818	0	0.199331	0.199331	0	0.149857	0.149857	0	0.989006	0.989006	0		0.623327	0.623327	0	0.185468	0.185468	0	0.147467	0.147467	0	0.956262	0.956262	0
LYS	10	0		-24.9376	-24.9376	0	-7.77916	-7.77916	0	-7.20172	-7.20172	0	-39.9185	-39.9185	0		-25.2098	-25.2098	0	-8.06979	-8.06979	0	-7.17041	-7.17041	0	-40.45	-40.45	0		-24.8767	-24.8767	0	-7.79302	-7.79302	0	-7.17065	-7.17065	0	-39.8404	-39.8404	0
ALA	11	0		0.688576	0.688576	0	0.198614	0.198614	0	0.135038	0.135038	0	1.02223	1.02223	0		0.739723	0.739723	0	0.217973	0.217973	0	0.150574	0.150574	0	1.10827	1.10827	0		0.717734	0.717734	0	0.206023	0.206023	0	0.149379	0.149379	0	1.07314	1.07314	0
ILE	12	0		1.12165	1.12165	0	0.314532	0.314532	0	0.232075	0.232075	0	1.66826	1.66826	0		1.17089	1.17089	0	0.337954	0.337954	0	0.246654	0.246654	0	1.7555	1.7555	0		1.14938	1.14938	0	0.315727	0.315727	0	0.240679	0.240679	0	1.70579	1.70579	0
LEU	13	0		0.979207	0.979207	0	0.293021	0.293021	0	0.198614	0.198614	0	1.47084	1.47084	0		1.03035	1.03035	0	0.309751	0.309751	0	0.219646	0.219646	0	1.55975	1.55975	0		0.970841	0.970841	0	0.289197	0.289197	0	0.211042	0.211042	0	1.47108	1.47108	0
LEU	14	0		0.665631	0.665631	0	0.217495	0.217495	0	0.115918	0.115918	0	0.999044	0.999044	0		0.661329	0.661329	0	0.211759	0.211759	0	0.12978	0.12978	0	1.00287	1.00287	0		0.768642	0.768642	0	0.239484	0.239484	0	0.146272	0.146272	0	1.1544	1.1544	0
GLU	15	0		28.0707	28.0707	0	8.92639	8.92639	0	7.67041	7.67041	0	44.6675	44.6675	0		28.9857	28.9857	0	9.32433	9.32433	0	7.91993	7.91993	0	46.23	46.23	0		28.7273	28.7273	0	9.10397	9.10397	0	7.924	7.924	0	45.7553	45.7553	0
LEU	16	0		1.06381	1.06381	0	0.333652	0.333652	0	0.222753	0.222753	0	1.62021	1.62021	0		1.08078	1.08078	0	0.34369	0.34369	0	0.245698	0.245698	0	1.67017	1.67017	0		1.16754	1.16754	0	0.347036	0.347036	0	0.257648	0.257648	0	1.77222	1.77222	0
GLU	17	0		39.2696	39.2696	0	12.0284	12.0284	0	9.73853	9.73853	0	61.0365	61.0365	0		40.2734	40.2734	0	12.5382	12.5382	0	10.0672	10.0672	0	62.8788	62.8788	0		40.1728	40.1728	0	12.2761	12.2761	0	10.1157	10.1157	0	62.5646	62.5646	0
CYS	18	0		0.0908222	0.0908222	0	0.0286807	0.0286807	0	0.0721797	0.0721797	0	0.191683	0.191683	0		0.112811	0.112811	0	0.0470841	0.0470841	0	0.0707457	0.0707457	0	0.230641	0.230641	0		-0.0908222	-0.0908222	0	-0.0193595	-0.0193595	0	0.0391969	0.0391969	0	-0.0709848	-0.0709848	0
HIS	19	0		-3.7022	-3.7022	0	-0.674235	-0.674235	0	-0.362333	-0.362333	0	-4.73877	-4.73877	0		-3.53776	-3.53776	0	-0.689532	-0.689532	0	-0.32696	-0.32696	0	-4.55425	-4.55425	0		-3.65201	-3.65201	0	-0.706501	-0.706501	0	-0.358031	-0.358031	0	-4.71654	-4.71654	0
PHE	20	0		-0.26195	-0.26195	0	0.04087	0.04087	0	0.0394359	0.0394359	0	-0.181644	-0.181644	0		-0.138384	-0.138384	0	0.0499522	0.0499522	0	0.0740918	0.0740918	0	-0.01434	-0.01434	0		-0.142208	-0.142208	0	0.0489962	0.0489962	0	0.0760038	0.0760038	0	-0.017208	-0.017208	0
THR	21	0		1.28394	1.28394	0	0.409417	0.409417	0	0.277008	0.277008	0	1.97036	1.97036	0		1.39125	1.39125	0	0.440249	0.440249	0	0.315966	0.315966	0	2.14746	2.14746	0		1.30378	1.30378	0	0.403681	0.403681	0	0.294216	0.294216	0	2.00168	2.00168	0
TRP	22	0		0.96391	0.96391	0	0.358509	0.358509	0	0.338432	0.338432	0	1.66085	1.66085	0		1.16252	1.16252	0	0.41826	0.41826	0	0.383604	0.383604	0	1.96438	1.96438	0		1.0772	1.0772	0	0.352294	0.352294	0	0.363289	0.363289	0	1.79278	1.79278	0
ASN	23	0		1.74498	1.74498	0	0.342973	0.342973	0	0.377151	0.377151	0	2.4651	2.4651	0		2.13767	2.13767	0	0.51434	0.51434	0	0.375478	0.375478	0	3.02749	3.02749	0		1.90392	1.90392	0	0.376434	0.376434	0	0.353967	0.353967	0	2.63432	2.63432	0
LEU	24	0		-1.69025	-1.69025	0	-0.435707	-0.435707	0	-0.108031	-0.108031	0	-2.23399	-2.23399	0		-1.52055	-1.52055	0	-0.344646	-0.344646	0	-0.119025	-0.119025	0	-1.98422	-1.98422	0		-1.6783	-1.6783	0	-0.410373	-0.410373	0	-0.131214	-0.131214	0	-2.21989	-2.21989	0
LEU	25	0		2.40464	2.40464	0	0.323136	0.323136	0	0.438576	0.438576	0	3.16635	3.16635	0		2.80593	2.80593	0	0.651769	0.651769	0	0.391491	0.391491	0	3.84919	3.84919	0		2.56788	2.56788	0	0.445507	0.445507	0	0.41826	0.41826	0	3.43165	3.43165	0
LYS	26	0		-40.2273	-40.2273	0	-11.2438	-11.2438	0	-10.744	-10.744	0	-62.2151	-62.2151	0		-41.7698	-41.7698	0	-12.5342	-12.5342	0	-10.7808	-10.7808	0	-65.0848	-65.0848	0		-41.6831	-41.6831	0	-11.8972	-11.8972	0	-10.9754	-10.9754	0	-64.5557	-64.5557	0
GLU	27	0		45.8074	45.8074	0	12.9665	12.9665	0	13.0753	13.0753	0	71.8492	71.8492	0		49.5791	49.5791	0	15.353	15.353	0	13.2144	13.2144	0	78.1465	78.1465	0		47.5906	47.5906	0	13.712	13.712	0	13.245	13.245	0	74.5476	74.5476	0
ASP	28	1		55.8752	55.8757	-0.0005	15.8621	15.8621	0	15.75	15.75	0	87.4873	87.4878	-0.0005		64.4156	64.4156	0	19.7015	19.7015	0	16.1807	16.1807	0	100.298	100.298	0		59.2813	59.2813	0	16.8004	16.8004	0	16.163	16.163	0	92.2447	92.2447	0
ILE	29	1		-3.00239	-3.00191	-0.00048	-0.484465	-0.484465	0	-0.137189	-0.137189	0	-3.62404	-3.62356	-0.00048		-3.39675	-3.39675	0	-0.626434	-0.626434	0	-0.16348	-0.16348	0	-4.18666	-4.18666	0		-3.50693	-3.50693	0	-0.583652	-0.583652	0	-0.236855	-0.236855	0	-4.32744	-4.32744	0
ASP	30	1		65.9386	65.9386	0	15.6286	15.6286	0	16.859	16.859	0	98.4262	98.4262	0		67.5966	67.5966	0	19.8446	19.8446	0	16.3587	16.3587	0	103.8	103.8	0		66.6338	66.6338	0	17.7557	17.7557	0	16.6479	16.6479	0	101.037	101.037	0
LEU	31	0		3.59584	3.59584	0	0.43499	0.43499	0	0.270076	0.270076	0	4.30091	4.30091	0		3.39675	3.39675	0	0.522228	0.522228	0	0.25239	0.25239	0	4.17137	4.17137	0		3.62572	3.62572	0	0.552581	0.552581	0	0.256931	0.256931	0	4.43523	4.43523	0
PHE	32	0		6.10875	6.10875	0	0.8076	0.8076	0	0.501673	0.501673	0	7.41802	7.41802	0		5.86257	5.86257	0	0.989723	0.989723	0	0.482792	0.482792	0	7.33508	7.33508	0		6.11879	6.11879	0	0.958891	0.958891	0	0.500717	0.500717	0	7.5784	7.5784	0
GLU	33	1		-11.4135	54.1183	-65.5318	7.39388	7.39388	0	6.21654	6.21654	0	2.19692	67.7287	-65.5318		6.55282	47.1671	-40.6143	8.4718	8.47228	-0.00048	5.25837	5.25837	0	20.283	60.8977	-40.6148		-5.42925	44.2725	-49.7018	8.57075	8.57075	0	5.83676	5.83676	0	8.97826	58.68	-49.7017
VAL	34	1		3.08867	3.18141	-0.09274	0.146511	0.146511	0	-0.250478	-0.250478	0	2.9847	3.07744	-0.09274		2.61185	2.65535	-0.0435	-0.250478	-0.250478	0	-0.251673	-0.251673	0	2.1097	2.1532	-0.0435		3.201	3.2543	-0.0533	-0.00693117	-0.00693117	0	-0.256692	-0.256692	0	2.93738	2.99068	-0.0533
GLU	35	0		63.0817	63.0817	0	14.4075	14.4075	0	13.1496	13.1496	0	90.6388	90.6388	0		63.2978	63.2978	0	16.3442	16.3442	0	12.8922	12.8922	0	92.5342	92.5342	0		63.6965	63.6965	0	15.4625	15.4625	0	13.093	13.093	0	92.252	92.252	0
ASP	36	0		83.5098	83.5098	0	17.8939	17.8939	0	16.1436	16.1436	0	117.547	117.547	0		84.2524	84.2524	0	20.7237	20.7237	0	15.903	15.903	0	120.879	120.879	0		83.7108	83.7108	0	19.1642	19.1642	0	15.7763	15.7763	0	118.651	118.651	0
THR	37	1		-3.99426	0.388862	-4.38312	0.179971	0.179971	0	-0.588432	-0.588432	0	-4.40272	-0.019599	-4.38312		-3.71463	0.755019	-4.46965	-0.347514	-0.347514	0	-0.487333	-0.487333	0	-4.54948	-0.079828	-4.46965		-4.91802	1.40727	-6.32529	-0.120698	-0.120698	0	-0.513384	-0.513384	0	-5.5521	0.773188	-6.32529
ILE	38	0		-2.26004	-2.26004	0	-0.0764818	-0.0764818	0	-0.16109	-0.16109	0	-2.49761	-2.49761	0		-2.25287	-2.25287	0	-0.252151	-0.252151	0	-0.155832	-0.155832	0	-2.66085	-2.66085	0		-2.73399	-2.73399	0	-0.231358	-0.231358	0	-0.206262	-0.206262	0	-3.17161	-3.17161	0
GLY	39	0		-0.349426	-0.349426	0	0.179493	0.179493	0	0.0176864	0.0176864	0	-0.152247	-0.152247	0		-0.314293	-0.314293	0	0.0879541	0.0879541	0	0.0341778	0.0341778	0	-0.192161	-0.192161	0		-0.514101	-0.514101	0	0.0960803	0.0960803	0	0.00669216	0.00669216	0	-0.411329	-0.411329	0
GLN	40	1		7.73088	7.73088	0	1.32027	1.32027	0	0.525096	0.525096	0	9.57625	9.57625	0		-12.2067	-12.2058	-0.0009	-1.40392	-1.40392	0	-0.678537	-0.678537	0	-14.2892	-14.2883	-0.0009		6.97562	6.97562	0	1.2175	1.2175	0	0.507409	0.507409	0	8.70053	8.70053	0
GLN	41	1		-50.2859	-43.8437	-6.4422	-2.25167	-2.25167	0	-1.41993	-1.41993	0	-53.9575	-47.5153	-6.4422		-45.6628	-39.1649	-6.4979	-2.66372	-2.66372	0	-1.30593	-1.30593	0	-49.6324	-43.1346	-6.4979		-56.9618	-46.4625	-10.4993	-2.68069	-2.68069	0	-1.43595	-1.43595	0	-61.0784	-50.5791	-10.4993
LEU	42	0		-2.82385	-2.82385	0	-0.114245	-0.114245	0	-0.083891	-0.083891	0	-3.02199	-3.02199	0		-2.92902	-2.92902	0	-0.250478	-0.250478	0	-0.10086	-0.10086	0	-3.28036	-3.28036	0		-2.67591	-2.67591	0	-0.121176	-0.121176	0	-0.0717017	-0.0717017	0	-2.86879	-2.86879	0
GLU	43	0		56.5968	56.5968	0	15.2058	15.2058	0	12.9276	12.9276	0	84.7302	84.7302	0		55.7388	55.7388	0	16.1056	16.1056	0	12.6613	12.6613	0	84.5057	84.5057	0		55.9735	55.9735	0	15.4993	15.4993	0	12.4644	12.4644	0	83.9372	83.9372	0
PHE	44	0		0.558078	0.558078	0	0.797084	0.797084	0	0.301147	0.301147	0	1.65631	1.65631	0		0.702677	0.702677	0	0.70674	0.70674	0	0.32935	0.32935	0	1.73877	1.73877	0		1.75669	1.75669	0	0.983748	0.983748	0	0.461998	0.461998	0	3.20244	3.20244	0
LEU	45	1		-5.6544	-5.6544	0	-1.24092	-1.24092	0	-0.656549	-0.656549	0	-7.55187	-7.55187	0		-5.44025	-5.44049	0.00024	-1.25813	-1.25813	0	-0.625239	-0.625239	0	-7.32362	-7.32386	0.00024		-4.98518	-4.98518	0	-1.15201	-1.15201	0	-0.593451	-0.593451	0	-6.73064	-6.73064	0
THR	46	0		-0.249283	-0.249283	0	0.0996654	0.0996654	0	-0.0898662	-0.0898662	0	-0.239484	-0.239484	0		-0.0518642	-0.0518642	0	0.0987094	0.0987094	0	-0.0298757	-0.0298757	0	0.0169695	0.0169695	0		0.274857	0.274857	0	0.227055	0.227055	0	0.0296367	0.0296367	0	0.531549	0.531549	0
THR	47	0		0.87022	0.87022	0	-0.0463671	-0.0463671	0	-0.0731358	-0.0731358	0	0.750717	0.750717	0		1.09656	1.09656	0	-0.00454111	-0.00454111	0	-0.0607075	-0.0607075	0	1.03131	1.03131	0		-0.119025	-0.119025	0	-0.662046	-0.662046	0	-0.45913	-0.45913	0	-1.2402	-1.2402	0
LYS	48	1		-133.138	-133.137	-0.001	-28.3669	-28.3669	0	-17.8215	-17.8215	0	-179.326	-179.325	-0.001		-135.971	-135.968	-0.003	-29.6291	-29.6291	0	-17.9653	-17.9653	0	-183.565	-183.562	-0.003		-131.666	-131.665	-0.001	-28.3855	-28.3855	0	-18.1133	-18.1133	0	-178.165	-178.164	-0.001
SER	49	0		1.36018	1.36018	0	-0.144837	-0.144837	0	0.00764818	0.00764818	0	1.22299	1.22299	0		1.51888	1.51888	0	-0.0143403	-0.0143403	0	0.0138623	0.0138623	0	1.5184	1.5184	0		0.74522	0.74522	0	-0.243786	-0.243786	0	-0.0884321	-0.0884321	0	0.413002	0.413002	0
ARG	50	0		-50.086	-50.086	0	-13.8793	-13.8793	0	-11.0624	-11.0624	0	-75.0277	-75.0277	0		-50.1711	-50.1711	0	-14.4402	-14.4402	0	-11.0017	-11.0017	0	-75.613	-75.613	0		-50.1926	-50.1926	0	-14.1845	-14.1845	0	-11.1064	-11.1064	0	-75.4835	-75.4835	0
LEU	51	0		2.18284	2.18284	0	0.301625	0.301625	0	0.232314	0.232314	0	2.71678	2.71678	0		2.16013	2.16013	0	0.363767	0.363767	0	0.22586	0.22586	0	2.74976	2.74976	0		2.0533	2.0533	0	0.308317	0.308317	0	0.214866	0.214866	0	2.57648	2.57648	0
ALA	52	0		1.43308	1.43308	0	-0.0119503	-0.0119503	0	0.0941683	0.0941683	0	1.5153	1.5153	0		1.49259	1.49259	0	0.0979924	0.0979924	0	0.0860421	0.0860421	0	1.67662	1.67662	0		1.48924	1.48924	0	0.0446941	0.0446941	0	0.0867591	0.0867591	0	1.62069	1.62069	0
LEU	53	0		-3.38576	-3.38576	0	-0.759799	-0.759799	0	-0.315249	-0.315249	0	-4.46081	-4.46081	0		-3.38193	-3.38193	0	-0.718212	-0.718212	0	-0.32218	-0.32218	0	-4.42232	-4.42232	0		-3.43475	-3.43475	0	-0.754302	-0.754302	0	-0.336998	-0.336998	0	-4.52605	-4.52605	0
TYR	54	0		-0.0217495	-0.0217495	0	-0.117352	-0.117352	0	-0.00310707	-0.00310707	0	-0.142209	-0.142209	0		-0.0341778	-0.0341778	0	-0.0733748	-0.0733748	0	-0.0109943	-0.0109943	0	-0.118547	-0.118547	0		-0.501673	-0.501673	0	-0.194073	-0.194073	0	-0.0712237	-0.0712237	0	-0.76697	-0.76697	0
ASN	55	0		-0.159417	-0.159417	0	-0.238289	-0.238289	0	-0.00884321	-0.00884321	0	-0.406549	-0.406549	0		-0.189532	-0.189532	0	-0.164436	-0.164436	0	-0.042543	-0.042543	0	-0.396511	-0.396511	0		-0.082457	-0.082457	0	-0.190966	-0.190966	0	-0.0255736	-0.0255736	0	-0.298997	-0.298997	0
LEU	56	0		-3.6066	-3.6066	0	-0.686663	-0.686663	0	-0.280832	-0.280832	0	-4.57409	-4.57409	0		-3.43212	-3.43212	0	-0.642208	-0.642208	0	-0.281549	-0.281549	0	-4.35588	-4.35588	0		-3.35779	-3.35779	0	-0.649379	-0.649379	0	-0.290153	-0.290153	0	-4.29732	-4.29732	0
LEU	57	0		-2.6587	-2.6587	0	-0.431883	-0.431883	0	-0.220124	-0.220124	0	-3.31071	-3.31071	0		-2.4412	-2.4412	0	-0.410851	-0.410851	0	-0.197658	-0.197658	0	-3.04971	-3.04971	0		-2.54374	-2.54374	0	-0.428059	-0.428059	0	-0.208652	-0.208652	0	-3.18045	-3.18045	0
ALA	58	0		-0.526052	-0.526052	0	-0.109704	-0.109704	0	0.0138623	0.0138623	0	-0.621894	-0.621894	0		-0.489962	-0.489962	0	-0.0721797	-0.0721797	0	0.00621415	0.00621415	0	-0.555928	-0.555928	0		-0.578394	-0.578394	0	-0.116635	-0.116635	0	-0.00262906	-0.00262906	0	-0.697658	-0.697658	0
TYR	59	0		-1.77796	-1.77796	0	-0.39173	-0.39173	0	-0.147945	-0.147945	0	-2.31764	-2.31764	0		-1.93547	-1.93547	0	-0.407744	-0.407744	0	-0.1826	-0.1826	0	-2.52581	-2.52581	0		-1.79876	-1.79876	0	-0.378107	-0.378107	0	-0.168021	-0.168021	0	-2.34489	-2.34489	0
VAL	60	0		-3.8946	-3.8946	0	-0.629063	-0.629063	0	-0.354207	-0.354207	0	-4.87787	-4.87787	0		-3.93595	-3.93595	0	-0.725621	-0.725621	0	-0.369264	-0.369264	0	-5.03084	-5.03084	0		-4.16396	-4.16396	0	-0.717017	-0.717017	0	-0.39675	-0.39675	0	-5.27773	-5.27773	0
LYS	61	0		-52.8657	-52.8657	0	-12.9871	-12.9871	0	-11.6391	-11.6391	0	-77.4919	-77.4919	0		-53.5949	-53.5949	0	-14.4625	-14.4625	0	-11.5124	-11.5124	0	-79.5698	-79.5698	0		-54.9345	-54.9345	0	-13.9716	-13.9716	0	-11.7488	-11.7488	0	-80.6549	-80.6549	0
HIS	62	0		-0.358748	-0.358748	0	-0.00286807	-0.00286807	0	0.122849	0.122849	0	-0.238767	-0.238767	0		-42.2232	-42.2232	0	-12.2732	-12.2732	0	-10.0954	-10.0954	0	-64.5918	-64.5918	0		-0.211281	-0.211281	0	0.0332218	0.0332218	0	0.139101	0.139101	0	-0.0389582	-0.0389582	0
LEU	63	0		-1.96487	-1.96487	0	-0.388623	-0.388623	0	-0.170172	-0.170172	0	-2.52366	-2.52366	0		-2.04708	-2.04708	0	-0.428298	-0.428298	0	-0.199809	-0.199809	0	-2.67519	-2.67519	0		-2.11305	-2.11305	0	-0.424713	-0.424713	0	-0.216061	-0.216061	0	-2.75382	-2.75382	0
LYS	64	0		-51.5452	-51.5452	0	-12.8843	-12.8843	0	-12.3552	-12.3552	0	-76.7847	-76.7847	0		-52.662	-52.662	0	-14.7832	-14.7832	0	-12.164	-12.164	0	-79.6092	-79.6092	0		-52.2141	-52.2141	0	-13.7531	-13.7531	0	-12.2108	-12.2108	0	-78.178	-78.178	0
GLY	65	0		-0.923757	-0.923757	0	-0.208413	-0.208413	0	-0.189771	-0.189771	0	-1.32194	-1.32194	0		-0.966061	-0.966061	0	-0.258843	-0.258843	0	-0.195507	-0.195507	0	-1.42041	-1.42041	0		-1.01052	-1.01052	0	-0.239962	-0.239962	0	-0.203633	-0.203633	0	-1.45412	-1.45412	0
GLN	66	0		0.130019	0.130019	0	0.0384799	0.0384799	0	0.0341778	0.0341778	0	0.202677	0.202677	0		0.245459	0.245459	0	0.0709847	0.0709847	0	0.0468451	0.0468451	0	0.363289	0.363289	0		-0.304015	-0.304015	0	-0.0466061	-0.0466061	0	-0.0272467	-0.0272467	0	-0.377868	-0.377868	0
ASN	67	0		1.45578	1.45578	0	0.300908	0.300908	0	0.180927	0.180927	0	1.93762	1.93762	0		1.41157	1.41157	0	0.319073	0.319073	0	0.174952	0.174952	0	1.90559	1.90559	0		1.37906	1.37906	0	0.297562	0.297562	0	0.168738	0.168738	0	1.84536	1.84536	0
LYS	68	0		-30.2923	-30.2923	0	-8.70411	-8.70411	0	-8.14436	-8.14436	0	-47.1408	-47.1408	0		-30.4051	-30.4051	0	-9.25191	-9.25191	0	-7.98901	-7.98901	0	-47.646	-47.646	0		-30.1652	-30.1652	0	-8.8762	-8.8762	0	-7.99163	-7.99163	0	-47.033	-47.033	0
ASP	69	0		39.7376	39.7376	0	10.663	10.663	0	9.76434	9.76434	0	60.1649	60.1649	0		40.1738	40.1738	0	11.6042	11.6042	0	9.64006	9.64006	0	61.4181	61.4181	0		40.2043	40.2043	0	11.1226	11.1226	0	9.70148	9.70148	0	61.0284	61.0284	0
ALA	70	0		-0.136233	-0.136233	0	-0.0102772	-0.0102772	0	-0.0807839	-0.0807839	0	-0.227294	-0.227294	0		-0.11544	-0.11544	0	-0.0370459	-0.0370459	0	-0.0650096	-0.0650096	0	-0.217496	-0.217496	0		-0.0707457	-0.0707457	0	-0.00693117	-0.00693117	0	-0.0587954	-0.0587954	0	-0.136472	-0.136472	0
LEU	71	0		0.848948	0.848948	0	0.192639	0.192639	0	0.100382	0.100382	0	1.14197	1.14197	0		0.801625	0.801625	0	0.186663	0.186663	0	0.100143	0.100143	0	1.08843	1.08843	0		0.874761	0.874761	0	0.203155	0.203155	0	0.110421	0.110421	0	1.18834	1.18834	0
GLU	72	0		37.3533	37.3533	0	10.2478	10.2478	0	9.16587	9.16587	0	56.767	56.767	0		37.8222	37.8222	0	11.0217	11.0217	0	9.09321	9.09321	0	57.9371	57.9371	0		37.6527	37.6527	0	10.5985	10.5985	0	9.11592	9.11592	0	57.3671	57.3671	0
CYS	73	0		0.972036	0.972036	0	0.20196	0.20196	0	0.108987	0.108987	0	1.28298	1.28298	0		0.928776	0.928776	0	0.200048	0.200048	0	0.11066	0.11066	0	1.23948	1.23948	0		-0.0700287	-0.0700287	0	0.0117113	0.0117113	0	-0.0229446	-0.0229446	0	-0.081262	-0.081262	0
LEU	74	0		-0.723231	-0.723231	0	-0.117591	-0.117591	0	-0.131931	-0.131931	0	-0.972753	-0.972753	0		-0.789675	-0.789675	0	-0.170889	-0.170889	0	-0.138862	-0.138862	0	-1.09943	-1.09943	0		-0.777725	-0.777725	0	-0.140296	-0.140296	0	-0.136472	-0.136472	0	-1.05449	-1.05449	0
GLU	75	0		33.5108	33.5108	0	9.56095	9.56095	0	8.36616	8.36616	0	51.4379	51.4379	0		34.1401	34.1401	0	10.1802	10.1802	0	8.38743	8.38743	0	52.7077	52.7077	0		34.075	34.075	0	9.88695	9.88695	0	8.424	8.424	0	52.386	52.386	0
GLN	76	0		0.499044	0.499044	0	0.219168	0.219168	0	0.0468451	0.0468451	0	0.765057	0.765057	0		-1.85994	-1.85994	0	-0.376195	-0.376195	0	-0.284417	-0.284417	0	-2.52055	-2.52055	0		0.132409	0.132409	0	0.131214	0.131214	0	0.0253346	0.0253346	0	0.288958	0.288958	0
ALA	77	0		-1.27247	-1.27247	0	-0.201004	-0.201004	0	-0.178776	-0.178776	0	-1.65225	-1.65225	0		-1.25359	-1.25359	0	-0.242113	-0.242113	0	-0.169694	-0.169694	0	-1.6654	-1.6654	0		-1.30234	-1.30234	0	-0.231358	-0.231358	0	-0.178298	-0.178298	0	-1.712	-1.712	0
GLU	78	0		32.8989	32.8989	0	9.62643	9.62643	0	8.21152	8.21152	0	50.7368	50.7368	0		33.266	33.266	0	10.0817	10.0817	0	8.23255	8.23255	0	51.5802	51.5802	0		32.9928	32.9928	0	9.79493	9.79493	0	8.24163	8.24163	0	51.0294	51.0294	0
GLU	79	0		34.979	34.979	0	10.142	10.142	0	8.6575	8.6575	0	53.7785	53.7785	0		35.1054	35.1054	0	10.5915	10.5915	0	8.61042	8.61042	0	54.3073	54.3073	0		35.5265	35.5265	0	10.4837	10.4837	0	8.74713	8.74713	0	54.7573	54.7573	0
ILE	80	0		-1.71009	-1.71009	0	-0.296845	-0.296845	0	-0.234465	-0.234465	0	-2.2414	-2.2414	0		-1.61807	-1.61807	0	-0.320746	-0.320746	0	-0.21152	-0.21152	0	-2.15034	-2.15034	0		-1.59034	-1.59034	0	-0.286807	-0.286807	0	-0.210325	-0.210325	0	-2.08747	-2.08747	0
ILE	81	0		-1.13791	-1.13791	0	-0.214866	-0.214866	0	-0.162046	-0.162046	0	-1.51482	-1.51482	0		-1.06453	-1.06453	0	-0.223709	-0.223709	0	-0.147228	-0.147228	0	-1.43547	-1.43547	0		-1.00693	-1.00693	0	-0.18738	-0.18738	0	-0.136472	-0.136472	0	-1.33078	-1.33078	0
GLN	82	0		0.438576	0.438576	0	0.16348	0.16348	0	0.0987094	0.0987094	0	0.700765	0.700765	0		0.533461	0.533461	0	0.183317	0.183317	0	0.121893	0.121893	0	0.838671	0.838671	0		0.430927	0.430927	0	0.172801	0.172801	0	0.11066	0.11066	0	0.714388	0.714388	0
GLN	83	0		0.359943	0.359943	0	0.21152	0.21152	0	0.0996654	0.0996654	0	0.671128	0.671128	0		-1.55593	-1.55593	0	-0.313337	-0.313337	0	-0.193595	-0.193595	0	-2.06286	-2.06286	0		-0.299474	-0.299474	0	-0.081262	-0.081262	0	-0.0650096	-0.0650096	0	-0.445746	-0.445746	0
GLU	84	0		43.1652	43.1652	0	12.7208	12.7208	0	10.0932	10.0932	0	65.9792	65.9792	0		43.7424	43.7424	0	13.2462	13.2462	0	10.1848	10.1848	0	67.1734	67.1734	0		39.8293	39.8293	0	12.2605	12.2605	0	9.78561	9.78561	0	61.8754	61.8754	0
HIS	85	0		0.406071	0.406071	0	0.0666826	0.0666826	0	0.0482792	0.0482792	0	0.521033	0.521033	0		0.454589	0.454589	0	0.0776769	0.0776769	0	0.0492352	0.0492352	0	0.581501	0.581501	0		-1.67471	-1.67471	0	-0.511233	-0.511233	0	-0.323853	-0.323853	0	-2.5098	-2.5098	0
SER	86	0		-0.740201	-0.740201	0	-0.194073	-0.194073	0	-0.145076	-0.145076	0	-1.07935	-1.07935	0		-0.664436	-0.664436	0	-0.19001	-0.19001	0	-0.127868	-0.127868	0	-0.982314	-0.982314	0		-0.44718	-0.44718	0	-0.11066	-0.11066	0	-0.0781549	-0.0781549	0	-0.635995	-0.635995	0
ASP	87	0		27.8222	27.8222	0	9.06931	9.06931	0	7.51267	7.51267	0	44.4042	44.4042	0		29.0789	29.0789	0	9.50143	9.50143	0	7.78537	7.78537	0	46.3657	46.3657	0		31.5719	31.5719	0	10.1436	10.1436	0	8.33843	8.33843	0	50.0539	50.0539	0
LYS	88	0		-31.6123	-31.6123	0	-10.4214	-10.4214	0	-8.35994	-8.35994	0	-50.3936	-50.3936	0		-32.4663	-32.4663	0	-10.6654	-10.6654	0	-8.56525	-8.56525	0	-51.6969	-51.6969	0		-31.9321	-31.9321	0	-10.5691	-10.5691	0	-8.62213	-8.62213	0	-51.1233	-51.1233	0
GLU	89	0		29.7201	29.7201	0	9.15679	9.15679	0	7.68905	7.68905	0	46.5659	46.5659	0		30.1123	30.1123	0	9.46415	9.46415	0	7.75598	7.75598	0	47.3324	47.3324	0		30.0368	30.0368	0	9.30569	9.30569	0	7.80139	7.80139	0	47.1439	47.1439	0
GLU	90	0		27.8638	27.8638	0	8.7402	8.7402	0	7.35062	7.35062	0	43.9546	43.9546	0		28.483	28.483	0	9.0827	9.0827	0	7.50454	7.50454	0	45.0702	45.0702	0		28.2371	28.2371	0	8.88743	8.88743	0	7.50765	7.50765	0	44.6322	44.6322	0
VAL	91	0		1.26052	1.26052	0	0.290153	0.290153	0	0.205067	0.205067	0	1.75574	1.75574	0		1.28967	1.28967	0	0.319551	0.319551	0	0.20674	0.20674	0	1.81596	1.81596	0		1.26793	1.26793	0	0.299952	0.299952	0	0.211759	0.211759	0	1.77964	1.77964	0
ARG	92	0		-38.1917	-38.1917	0	-11.7842	-11.7842	0	-9.29326	-9.29326	0	-59.2692	-59.2692	0		-38.7588	-38.7588	0	-12.142	-12.142	0	-9.48518	-9.48518	0	-60.386	-60.386	0		-37.6644	-37.6644	0	-11.7529	-11.7529	0	-9.41396	-9.41396	0	-58.8313	-58.8313	0
SER	93	0		0.612094	0.612094	0	0.10588	0.10588	0	0.0999044	0.0999044	0	0.817878	0.817878	0		0.330545	0.330545	0	0.0523423	0.0523423	0	0.0444551	0.0444551	0	0.427342	0.427342	0		0.5	0.5	0	0.0867591	0.0867591	0	0.0743308	0.0743308	0	0.66109	0.66109	0
LEU	94	0		0.868069	0.868069	0	0.139101	0.139101	0	0.130258	0.130258	0	1.13743	1.13743	0		0.87261	0.87261	0	0.170889	0.170889	0	0.125478	0.125478	0	1.16898	1.16898	0		0.928298	0.928298	0	0.16826	0.16826	0	0.137189	0.137189	0	1.23375	1.23375	0
VAL	95	0		-0.722514	-0.722514	0	-0.265774	-0.265774	0	-0.119025	-0.119025	0	-1.10731	-1.10731	0		-0.802103	-0.802103	0	-0.262667	-0.262667	0	-0.14412	-0.14412	0	-1.20889	-1.20889	0		-0.716061	-0.716061	0	-0.254063	-0.254063	0	-0.133604	-0.133604	0	-1.10373	-1.10373	0
THR	96	0		-0.795889	-0.795889	0	-0.184273	-0.184273	0	-0.106358	-0.106358	0	-1.08652	-1.08652	0		-0.840583	-0.840583	0	-0.200526	-0.200526	0	-0.116396	-0.116396	0	-1.15751	-1.15751	0		-0.86544	-0.86544	0	-0.203394	-0.203394	0	-0.119742	-0.119742	0	-1.18858	-1.18858	0
TRP	97	0		0.468451	0.468451	0	0.0872371	0.0872371	0	0.0999044	0.0999044	0	0.655593	0.655593	0		0.531071	0.531071	0	0.120937	0.120937	0	0.111138	0.111138	0	0.763146	0.763146	0		0.505736	0.505736	0	0.10086	0.10086	0	0.108031	0.108031	0	0.714627	0.714627	0
GLY	98	0		-0.0489962	-0.0489962	0	-0.0580784	-0.0580784	0	0.00478011	0.00478011	0	-0.102294	-0.102294	0		-0.0449331	-0.0449331	0	-0.0365679	-0.0365679	0	-0.00334608	-0.00334608	0	-0.0848471	-0.0848471	0		-0.0972753	-0.0972753	0	-0.0640535	-0.0640535	0	-0.0100382	-0.0100382	0	-0.171367	-0.171367	0
ASN	99	0		-2.45961	-2.45961	0	-0.512667	-0.512667	0	-0.308556	-0.308556	0	-3.28083	-3.28083	0		-2.337	-2.337	0	-0.523901	-0.523901	0	-0.287285	-0.287285	0	-3.14819	-3.14819	0		-2.24068	-2.24068	0	-0.49283	-0.49283	0	-0.280593	-0.280593	0	-3.0141	-3.0141	0
TYR	100	0		-0.391252	-0.391252	0	-0.118308	-0.118308	0	-0.0384799	-0.0384799	0	-0.54804	-0.54804	0		-0.379302	-0.379302	0	-0.105402	-0.105402	0	-0.0454111	-0.0454111	0	-0.530115	-0.530115	0		-0.330784	-0.330784	0	-0.102772	-0.102772	0	-0.0360899	-0.0360899	0	-0.469646	-0.469646	0
ALA	101	0		-0.175908	-0.175908	0	-0.0619025	-0.0619025	0	-0.00525813	-0.00525813	0	-0.243069	-0.243069	0		-0.159417	-0.159417	0	-0.0504302	-0.0504302	0	-0.00932122	-0.00932122	0	-0.219168	-0.219168	0		-0.146272	-0.146272	0	-0.0501912	-0.0501912	0	-0.00597514	-0.00597514	0	-0.202438	-0.202438	0
TRP	102	0		-0.406549	-0.406549	0	-0.17543	-0.17543	0	-0.0767208	-0.0767208	0	-0.6587	-0.6587	0		-0.452916	-0.452916	0	-0.163002	-0.163002	0	-0.103728	-0.103728	0	-0.719646	-0.719646	0		-0.423279	-0.423279	0	-0.163719	-0.163719	0	-0.0944073	-0.0944073	0	-0.681405	-0.681405	0
VAL	103	0		-1.30688	-1.30688	0	-0.294933	-0.294933	0	-0.196941	-0.196941	0	-1.79875	-1.79875	0		-1.37787	-1.37787	0	-0.335803	-0.335803	0	-0.213432	-0.213432	0	-1.92711	-1.92711	0		-1.33317	-1.33317	0	-0.310468	-0.310468	0	-0.203394	-0.203394	0	-1.84703	-1.84703	0
TYR	104	0		-0.596558	-0.596558	0	-0.149618	-0.149618	0	-0.0748088	-0.0748088	0	-0.820985	-0.820985	0		-0.613528	-0.613528	0	-0.157983	-0.157983	0	-0.08413	-0.08413	0	-0.855641	-0.855641	0		-0.597514	-0.597514	0	-0.154398	-0.154398	0	-0.0807839	-0.0807839	0	-0.832696	-0.832696	0
TYR	105	0		-0.665392	-0.665392	0	-0.17782	-0.17782	0	-0.109465	-0.109465	0	-0.952677	-0.952677	0		-0.709369	-0.709369	0	-0.189532	-0.189532	0	-0.123088	-0.123088	0	-1.02199	-1.02199	0		-0.700526	-0.700526	0	-0.1826	-0.1826	0	-0.120459	-0.120459	0	-1.00358	-1.00358	0
HIS	106	0		0.0129063	0.0129063	0	0.0138623	0.0138623	0	0.0203155	0.0203155	0	0.0470841	0.0470841	0		-1.5294	-1.5294	0	-0.40392	-0.40392	0	-0.265774	-0.265774	0	-2.19909	-2.19909	0		-1.68595	-1.68595	0	-0.422562	-0.422562	0	-0.297323	-0.297323	0	-2.40584	-2.40584	0
MET	107	0		-0.461281	-0.461281	0	-0.109704	-0.109704	0	-0.11066	-0.11066	0	-0.681645	-0.681645	0		-0.440249	-0.440249	0	-0.123805	-0.123805	0	-0.0977533	-0.0977533	0	-0.661807	-0.661807	0		-0.36544	-0.36544	0	-0.0941683	-0.0941683	0	-0.0867591	-0.0867591	0	-0.546367	-0.546367	0
ASP	108	0		24.4876	24.4876	0	7.46511	7.46511	0	6.95268	6.95268	0	38.9054	38.9054	0		25.0832	25.0832	0	7.91563	7.91563	0	6.98303	6.98303	0	39.9819	39.9819	0		25.9242	25.9242	0	7.92591	7.92591	0	7.2555	7.2555	0	41.1056	41.1056	0
GLN	109	0		0.36305	0.36305	0	0.0979924	0.0979924	0	0.0786329	0.0786329	0	0.539675	0.539675	0		0.309273	0.309273	0	0.0874761	0.0874761	0	0.0709847	0.0709847	0	0.467734	0.467734	0		0.372371	0.372371	0	0.100621	0.100621	0	0.0771989	0.0771989	0	0.550191	0.550191	0
LEU	110	0		0.145554	0.145554	0	0.0446941	0.0446941	0	0.00167304	0.00167304	0	0.191921	0.191921	0		0.12739	0.12739	0	0.0382409	0.0382409	0	0.00478011	0.00478011	0	0.170411	0.170411	0		0.164675	0.164675	0	0.0504302	0.0504302	0	0.0126673	0.0126673	0	0.227772	0.227772	0
GLU	111	0		23.0354	23.0354	0	7.14101	7.14101	0	6.46295	6.46295	0	36.6394	36.6394	0		23.5129	23.5129	0	7.47992	7.47992	0	6.51243	6.51243	0	37.5052	37.5052	0		23.1169	23.1169	0	7.21606	7.21606	0	6.47538	6.47538	0	36.8083	36.8083	0
GLU	112	0		26.5117	26.5117	0	7.97825	7.97825	0	7.11209	7.11209	0	41.602	41.602	0		27.1183	27.1183	0	8.42973	8.42973	0	7.17591	7.17591	0	42.7239	42.7239	0		26.9491	26.9491	0	8.18714	8.18714	0	7.19694	7.19694	0	42.3332	42.3332	0
ALA	113	0		-0.0305927	-0.0305927	0	0.0136233	0.0136233	0	-0.0181644	-0.0181644	0	-0.0351338	-0.0351338	0		-0.0377629	-0.0377629	0	0.0040631	0.0040631	0	-0.0138623	-0.0138623	0	-0.0475621	-0.0475621	0		0.0358509	0.0358509	0	0.0270076	0.0270076	0	0.000239006	0.000239006	0	0.0630975	0.0630975	0
GLN	114	0		0.101816	0.101816	0	0.0227055	0.0227055	0	-0.00119503	-0.00119503	0	0.123326	0.123326	0		-0.0509082	-0.0509082	0	-0.0215105	-0.0215105	0	-0.0365679	-0.0365679	0	-0.108987	-0.108987	0		0.212237	0.212237	0	0.0566444	0.0566444	0	0.0205545	0.0205545	0	0.289436	0.289436	0
LYS	115	0		-23.9711	-23.9711	0	-7.32553	-7.32553	0	-6.60325	-6.60325	0	-37.8999	-37.8999	0		-24.4233	-24.4233	0	-7.68977	-7.68977	0	-6.64173	-6.64173	0	-38.7548	-38.7548	0		-23.3157	-23.3157	0	-7.25072	-7.25072	0	-6.45985	-6.45985	0	-37.0263	-37.0263	0
TYR	116	0		0.0442161	0.0442161	0	0.0470841	0.0470841	0	0.0040631	0.0040631	0	0.0953633	0.0953633	0		0.040631	0.040631	0	0.0336998	0.0336998	0	0.0157744	0.0157744	0	0.0901052	0.0901052	0		0.0599904	0.0599904	0	0.0480402	0.0480402	0	0.0152964	0.0152964	0	0.123327	0.123327	0
THR	117	0		-0.553298	-0.553298	0	-0.116874	-0.116874	0	-0.112333	-0.112333	0	-0.782505	-0.782505	0		-0.57218	-0.57218	0	-0.140296	-0.140296	0	-0.108509	-0.108509	0	-0.820985	-0.820985	0		-0.516969	-0.516969	0	-0.111377	-0.111377	0	-0.0991874	-0.0991874	0	-0.727533	-0.727533	0
GLY	118	0		0.041826	0.041826	0	0.0313098	0.0313098	0	0.00573614	0.00573614	0	0.0788719	0.0788719	0		0.0358509	0.0358509	0	0.0253346	0.0253346	0	0.00860421	0.00860421	0	0.0697897	0.0697897	0		0.0282027	0.0282027	0	0.0246176	0.0246176	0	0.00669216	0.00669216	0	0.0595125	0.0595125	0
LYS	119	0		-27.3841	-27.3841	0	-8.34465	-8.34465	0	-7.21941	-7.21941	0	-42.9482	-42.9482	0		-27.745	-27.745	0	-8.67663	-8.67663	0	-7.26601	-7.26601	0	-43.6876	-43.6876	0		-27.6738	-27.6738	0	-8.45124	-8.45124	0	-7.29804	-7.29804	0	-43.4231	-43.4231	0
ILE	120	0		-0.74522	-0.74522	0	-0.147706	-0.147706	0	-0.131453	-0.131453	0	-1.02438	-1.02438	0		-0.753824	-0.753824	0	-0.173996	-0.173996	0	-0.123566	-0.123566	0	-1.05139	-1.05139	0		-0.711998	-0.711998	0	-0.149618	-0.149618	0	-0.119742	-0.119742	0	-0.981358	-0.981358	0
GLY	121	0		-0.314532	-0.314532	0	-0.0609465	-0.0609465	0	-0.0614245	-0.0614245	0	-0.436903	-0.436903	0		-0.335564	-0.335564	0	-0.0769598	-0.0769598	0	-0.0609465	-0.0609465	0	-0.47347	-0.47347	0		-0.26673	-0.26673	0	-0.0504302	-0.0504302	0	-0.0466061	-0.0466061	0	-0.363766	-0.363766	0
ASN	122	0		-0.162285	-0.162285	0	0.00334608	0.00334608	0	-0.0184034	-0.0184034	0	-0.177342	-0.177342	0		-0.084608	-0.084608	0	0.0119503	0.0119503	0	0.0114723	0.0114723	0	-0.0611854	-0.0611854	0		-0.232553	-0.232553	0	-0.0212715	-0.0212715	0	-0.0224665	-0.0224665	0	-0.276291	-0.276291	0
VAL	123	0		-0.375239	-0.375239	0	-0.0602294	-0.0602294	0	-0.0542543	-0.0542543	0	-0.489723	-0.489723	0		-0.407027	-0.407027	0	-0.081501	-0.081501	0	-0.0528203	-0.0528203	0	-0.541348	-0.541348	0		-0.327916	-0.327916	0	-0.0494742	-0.0494742	0	-0.0375239	-0.0375239	0	-0.414914	-0.414914	0
CYS	124	0		0.000239006	0.000239006	0	0.0351338	0.0351338	0	0.0100382	0.0100382	0	0.045411	0.045411	0		-0.0325048	-0.0325048	0	0.0174474	0.0174474	0	0.0105163	0.0105163	0	-0.0045411	-0.0045411	0		0.0642925	0.0642925	0	0.0509082	0.0509082	0	0.0315488	0.0315488	0	0.14675	0.14675	0
LYS	125	0		-22.3193	-22.3193	0	-7.31119	-7.31119	0	-6.34369	-6.34369	0	-35.9742	-35.9742	0		-22.7608	-22.7608	0	-7.53561	-7.53561	0	-6.49833	-6.49833	0	-36.7947	-36.7947	0		-22.842	-22.842	0	-7.50765	-7.50765	0	-6.58604	-6.58604	0	-36.9357	-36.9357	0
LYS	126	0		-23.9187	-23.9187	0	-7.65655	-7.65655	0	-6.58246	-6.58246	0	-38.1577	-38.1577	0		-24.435	-24.435	0	-7.91754	-7.91754	0	-6.70507	-6.70507	0	-39.0576	-39.0576	0		-24.5002	-24.5002	0	-7.90153	-7.90153	0	-6.79565	-6.79565	0	-39.1974	-39.1974	0
LEU	127	0		-0.259321	-0.259321	0	-0.0296367	-0.0296367	0	-0.0265296	-0.0265296	0	-0.315487	-0.315487	0		-0.276052	-0.276052	0	-0.0468451	-0.0468451	0	-0.0203155	-0.0203155	0	-0.343213	-0.343213	0		-0.137906	-0.137906	0	-0.0141013	-0.0141013	0	-0.00645315	-0.00645315	0	-0.15846	-0.15846	0
SER	128	0		0.171128	0.171128	0	0.0748088	0.0748088	0	0.0552103	0.0552103	0	0.301147	0.301147	0		0.174474	0.174474	0	0.0697897	0.0697897	0	0.0602294	0.0602294	0	0.304493	0.304493	0		0.50239	0.50239	0	0.174952	0.174952	0	0.138384	0.138384	0	0.815726	0.815726	0
SER	129	0		-0.605402	-0.605402	0	-0.154159	-0.154159	0	-0.106836	-0.106836	0	-0.866397	-0.866397	0		-0.5	-0.5	0	-0.131692	-0.131692	0	-0.083413	-0.083413	0	-0.715105	-0.715105	0		-0.790631	-0.790631	0	-0.245937	-0.245937	0	-0.169694	-0.169694	0	-1.20626	-1.20626	0
PRO	130	0		-0.297084	-0.297084	0	-0.126195	-0.126195	0	-0.0740918	-0.0740918	0	-0.497371	-0.497371	0		-0.309034	-0.309034	0	-0.126912	-0.126912	0	-0.0874761	-0.0874761	0	-0.523422	-0.523422	0		-0.216061	-0.216061	0	-0.103967	-0.103967	0	-0.0669216	-0.0669216	0	-0.38695	-0.38695	0
SER	131	0		-0.334369	-0.334369	0	-0.109943	-0.109943	0	-0.08174	-0.08174	0	-0.526052	-0.526052	0		-0.51673	-0.51673	0	-0.166109	-0.166109	0	-0.124522	-0.124522	0	-0.807361	-0.807361	0		-0.435468	-0.435468	0	-0.135994	-0.135994	0	-0.10588	-0.10588	0	-0.677342	-0.677342	0
ASN	132	0		0.34847	0.34847	0	0.08413	0.08413	0	0.043021	0.043021	0	0.475621	0.475621	0		0.367591	0.367591	0	0.0987094	0.0987094	0	0.0449331	0.0449331	0	0.511234	0.511234	0		0.546845	0.546845	0	0.152725	0.152725	0	0.0987094	0.0987094	0	0.798279	0.798279	0
TYR	133	0		0.869742	0.869742	0	0.218929	0.218929	0	0.148662	0.148662	0	1.23733	1.23733	0		0.88456	0.88456	0	0.239723	0.239723	0	0.154159	0.154159	0	1.27844	1.27844	0		0.892925	0.892925	0	0.231836	0.231836	0	0.160373	0.160373	0	1.28513	1.28513	0
LYS	134	0		-32.8485	-32.8485	0	-10.5497	-10.5497	0	-8.72801	-8.72801	0	-52.1262	-52.1262	0		-33.7517	-33.7517	0	-10.902	-10.902	0	-9.0619	-9.0619	0	-53.7156	-53.7156	0		-33.1494	-33.1494	0	-10.5528	-10.5528	0	-8.97586	-8.97586	0	-52.6781	-52.6781	0
LEU	135	0		0.956501	0.956501	0	0.285851	0.285851	0	0.184751	0.184751	0	1.4271	1.4271	0		0.949331	0.949331	0	0.297323	0.297323	0	0.198853	0.198853	0	1.44551	1.44551	0		0.979207	0.979207	0	0.299474	0.299474	0	0.20674	0.20674	0	1.48542	1.48542	0
GLU	136	0		33.8224	33.8224	0	11.1515	11.1515	0	8.97347	8.97347	0	53.9474	53.9474	0		35.1499	35.1499	0	11.5198	11.5198	0	9.36353	9.36353	0	56.0332	56.0332	0		32.9144	32.9144	0	10.9161	10.9161	0	9.08007	9.08007	0	52.9106	52.9106	0
CYS	137	0		1.3848	1.3848	0	0.353967	0.353967	0	0.224426	0.224426	0	1.96319	1.96319	0		1.71534	1.71534	0	0.495459	0.495459	0	0.300669	0.300669	0	2.51147	2.51147	0		1.28011	1.28011	0	0.409178	0.409178	0	0.248088	0.248088	0	1.93738	1.93738	0
PRO	138	0		2.25191	2.25191	0	0.55999	0.55999	0	0.330784	0.330784	0	3.14268	3.14268	0		2.31979	2.31979	0	0.616635	0.616635	0	0.354685	0.354685	0	3.29111	3.29111	0		2.21367	2.21367	0	0.564532	0.564532	0	0.331023	0.331023	0	3.10923	3.10923	0
GLU	139	0		41.1097	41.1097	0	13.0664	13.0664	0	9.99522	9.99522	0	64.1713	64.1713	0		43.2923	43.2923	0	13.8296	13.8296	0	10.5428	10.5428	0	67.6647	67.6647	0		42.3934	42.3934	0	13.4716	13.4716	0	10.4962	10.4962	0	66.3612	66.3612	0
THR	140	0		2.20746	2.20746	0	0.555688	0.555688	0	0.336998	0.336998	0	3.10015	3.10015	0		2.33556	2.33556	0	0.64675	0.64675	0	0.380736	0.380736	0	3.36305	3.36305	0		2.30641	2.30641	0	0.619503	0.619503	0	0.380258	0.380258	0	3.30617	3.30617	0
ASP	141	0		45.0877	45.0877	0	14.5143	14.5143	0	10.9011	10.9011	0	70.5031	70.5031	0		46.0803	46.0803	0	14.8286	14.8286	0	11.3616	11.3616	0	72.2705	72.2705	0		45.8413	45.8413	0	14.6484	14.6484	0	11.4058	11.4058	0	71.8955	71.8955	0
CYS	142	0		3.6642	3.6642	0	0.856836	0.856836	0	0.452199	0.452199	0	4.97324	4.97324	0		3.71965	3.71965	0	0.916826	0.916826	0	0.462954	0.462954	0	5.09943	5.09943	0		3.68021	3.68021	0	0.910134	0.910134	0	0.48566	0.48566	0	5.076	5.076	0
GLU	143	0		56.5105	56.5105	0	15.5005	15.5005	0	11.7192	11.7192	0	83.7302	83.7302	0		57.7734	57.7734	0	16.3509	16.3509	0	12.0007	12.0007	0	86.125	86.125	0		57.9065	57.9065	0	16.0184	16.0184	0	12.1515	12.1515	0	86.0764	86.0764	0
LYS	144	0		-41.7904	-41.7904	0	-13.2787	-13.2787	0	-10.5485	-10.5485	0	-65.6176	-65.6176	0		-42.8246	-42.8246	0	-13.6647	-13.6647	0	-10.9649	-10.9649	0	-67.4542	-67.4542	0		-41.8494	-41.8494	0	-13.1812	-13.1812	0	-10.8193	-10.8193	0	-65.8499	-65.8499	0
GLY	145	0		5.54876	5.54876	0	1.18666	1.18666	0	0.61305	0.61305	0	7.34847	7.34847	0		5.62452	5.62452	0	1.26195	1.26195	0	0.630736	0.630736	0	7.51721	7.51721	0		5.54947	5.54947	0	1.17591	1.17591	0	0.633843	0.633843	0	7.35922	7.35922	0
TRP	146	1		4.32887	4.32935	-0.00048	-0.27653	-0.27653	0	0.190966	0.190966	0	4.24331	4.24379	-0.00048		4.57218	4.5729	-0.00072	0.0456501	0.0456501	0	0.219407	0.219407	0	4.83724	4.83796	-0.00072		5.50502	5.50502	0	-0.0217495	-0.0217495	0	0.247849	0.247849	0	5.73112	5.73112	0
ALA	147	0		3.72706	3.72706	0	0.66587	0.66587	0	0.517686	0.517686	0	4.91062	4.91062	0		3.97395	3.97395	0	0.857553	0.857553	0	0.540392	0.540392	0	5.37189	5.37189	0		4.31071	4.31071	0	0.798279	0.798279	0	0.579828	0.579828	0	5.68882	5.68882	0
LEU	148	0		7.51362	7.51362	0	1.45387	1.45387	0	0.940966	0.940966	0	9.90846	9.90846	0		8.05473	8.05473	0	1.74594	1.74594	0	0.965344	0.965344	0	10.766	10.766	0		7.94168	7.94168	0	1.49785	1.49785	0	0.974187	0.974187	0	10.4137	10.4137	0
LEU	149	1		9.75263	9.75621	-0.00358	0.165392	0.165392	0	0.640535	0.640535	0	10.5586	10.5621	-0.00358		10.2498	10.2522	-0.0024	0.839149	0.839149	0	0.591778	0.591778	0	11.6807	11.6831	-0.0024		10.5289	10.5318	-0.0029	0.487333	0.487333	0	0.643881	0.643881	0	11.6601	11.663	-0.0029
LYS	150	1		-214.555	-200.399	-14.156	-27.5084	-27.5084	0	-19.5229	-19.5229	0	-261.586	-247.43	-14.156		-215.818	-201.508	-14.31	-31.2973	-31.2973	0	-19.4912	-19.4912	0	-266.607	-252.297	-14.31		-216.191	-205.354	-10.837	-30.7892	-30.7892	0	-20.2653	-20.2653	0	-267.245	-256.409	-10.837
PHE	151	1		0.438815	0.439532	-0.000717	0.469646	0.469646	0	0.754541	0.754541	0	1.663	1.66372	-0.000717		3.21367	3.21367	0	1.04326	1.04326	0	0.824092	0.824092	0	5.08102	5.08102	0		1.30067	1.30067	0	0.524379	0.524379	0	0.79565	0.79565	0	2.6207	2.6207	0
GLY	152	1		-6.08939	-5.90416	-0.18523	-0.452677	-0.452677	0	-0.489006	-0.489006	0	-7.03107	-6.84584	-0.18523		-8.88671	-8.6305	-0.25621	-1.1403	-1.1403	0	-0.288002	-0.288002	0	-10.315	-10.0588	-0.25621		-7.2108	-7.11807	-0.09273	-0.717495	-0.717495	0	-0.440966	-0.440966	0	-8.36926	-8.27653	-0.09273
GLY	153	1		-7.64771	-5.73781	-1.9099	-1.08461	-1.08461	0	-1.10516	-1.10516	0	-9.83748	-7.92758	-1.9099		-12.25	-9.59082	-2.65918	-1.76171	-1.76171	0	-1.04398	-1.04398	0	-15.0557	-12.3965	-2.65918		-11.3174	-6.08031	-5.23709	-0.881214	-0.881214	0	-1.12213	-1.12213	0	-13.3207	-8.08365	-5.23709
LYS	154	1		-51.31	-51.3098	-0.0002	-16.1429	-16.1429	0	-15.696	-15.696	0	-83.1489	-83.1487	-0.0002		-59.1224	-59.1221	-0.0003	-18.6274	-18.6274	0	-16.6068	-16.6068	0	-94.3566	-94.3563	-0.0003		-54.5282	-54.527	-0.0012	-16.7894	-16.7894	0	-16.7412	-16.7412	0	-88.0588	-88.0576	-0.0012
TYR	155	0		-1.36855	-1.36855	0	0.043738	0.043738	0	-0.379541	-0.379541	0	-1.70435	-1.70435	0		-2.86042	-2.86042	0	-0.413958	-0.413958	0	-0.353967	-0.353967	0	-3.62834	-3.62834	0		-1.93738	-1.93738	0	-0.10588	-0.10588	0	-0.375956	-0.375956	0	-2.41922	-2.41922	0
TYR	156	1		-12.8855	-8.41037	-4.47513	-2.95076	-2.95076	0	-1.34775	-1.34775	0	-17.184	-12.7089	-4.47513		-11.8377	-8.2794	-3.5583	-0.0762428	-0.0762428	0	-0.408939	-0.408939	0	-12.3229	-8.76458	-3.5583		-5.25502	-3.89866	-1.35636	0.466061	0.466061	0	-0.32218	-0.32218	0	-5.11114	-3.75478	-1.35636
GLN	157	0		-1.15703	-1.15703	0	-0.854207	-0.854207	0	-0.739245	-0.739245	0	-2.75048	-2.75048	0		-1.28967	-1.28967	0	-0.757887	-0.757887	0	-1.12906	-1.12906	0	-3.17662	-3.17662	0		-1.44551	-1.44551	0	-0.852055	-0.852055	0	-0.93762	-0.93762	0	-3.23518	-3.23518	0
LYS	158	0		-46.0858	-46.0858	0	-14.9135	-14.9135	0	-12.3478	-12.3478	0	-73.3471	-73.3471	0		-48.6169	-48.6169	0	-15.7153	-15.7153	0	-13.2916	-13.2916	0	-77.6238	-77.6238	0		-48.43	-48.43	0	-15.2457	-15.2457	0	-13.1685	-13.1685	0	-76.8442	-76.8442	0
ALA	159	0		-2.95315	-2.95315	0	-0.614723	-0.614723	0	-0.407027	-0.407027	0	-3.9749	-3.9749	0		-3.21989	-3.21989	0	-0.755258	-0.755258	0	-0.47825	-0.47825	0	-4.4534	-4.4534	0		-3.51171	-3.51171	0	-0.770076	-0.770076	0	-0.501673	-0.501673	0	-4.78346	-4.78346	0
LYS	160	0		-50.365	-50.365	0	-20.3611	-20.3611	0	-14.4837	-14.4837	0	-85.2098	-85.2098	0		-51.4981	-51.4981	0	-19.9386	-19.9386	0	-16.0636	-16.0636	0	-87.5003	-87.5003	0		-51.32	-51.32	0	-19.8877	-19.8877	0	-15.6919	-15.6919	0	-86.8996	-86.8996	0
ALA	161	0		-0.678537	-0.678537	0	-0.333413	-0.333413	0	-0.246893	-0.246893	0	-1.25884	-1.25884	0		-0.696463	-0.696463	0	-0.3076	-0.3076	0	-0.315966	-0.315966	0	-1.32003	-1.32003	0		-0.619503	-0.619503	0	-0.267447	-0.267447	0	-0.265774	-0.265774	0	-1.15272	-1.15272	0
ALA	162	0		-1.30067	-1.30067	0	-0.284656	-0.284656	0	-0.213671	-0.213671	0	-1.799	-1.799	0		-1.43427	-1.43427	0	-0.344646	-0.344646	0	-0.258365	-0.258365	0	-2.03728	-2.03728	0		-1.43714	-1.43714	0	-0.307122	-0.307122	0	-0.239962	-0.239962	0	-1.98422	-1.98422	0
PHE	163	0		-4.71128	-4.71128	0	-1.30258	-1.30258	0	-0.640535	-0.640535	0	-6.6544	-6.6544	0		-4.79207	-4.79207	0	-1.33939	-1.33939	0	-0.684034	-0.684034	0	-6.81549	-6.81549	0		-4.78633	-4.78633	0	-1.33174	-1.33174	0	-0.699331	-0.699331	0	-6.8174	-6.8174	0
GLU	164	0		42.5492	42.5492	0	16.1757	16.1757	0	11.9967	11.9967	0	70.7216	70.7216	0		43.6436	43.6436	0	16.0672	16.0672	0	12.9469	12.9469	0	72.6577	72.6577	0		42.9804	42.9804	0	15.9261	15.9261	0	12.7722	12.7722	0	71.6787	71.6787	0
LYS	165	0		-38.6941	-38.6941	0	-12.9324	-12.9324	0	-10.0488	-10.0488	0	-61.6753	-61.6753	0		-39.429	-39.429	0	-13.125	-13.125	0	-10.5225	-10.5225	0	-63.0765	-63.0765	0		-39.2003	-39.2003	0	-12.9534	-12.9534	0	-10.4869	-10.4869	0	-62.6406	-62.6406	0
ALA	166	0		-1.701	-1.701	0	-0.447658	-0.447658	0	-0.255258	-0.255258	0	-2.40392	-2.40392	0		-1.76434	-1.76434	0	-0.482075	-0.482075	0	-0.277247	-0.277247	0	-2.52366	-2.52366	0		-1.67352	-1.67352	0	-0.432361	-0.432361	0	-0.257887	-0.257887	0	-2.36377	-2.36377	0
LEU	167	0		-2.35349	-2.35349	0	-0.878585	-0.878585	0	-0.481358	-0.481358	0	-3.71343	-3.71343	0		-2.42376	-2.42376	0	-0.885755	-0.885755	0	-0.526291	-0.526291	0	-3.83581	-3.83581	0		-2.38098	-2.38098	0	-0.880258	-0.880258	0	-0.524618	-0.524618	0	-3.78586	-3.78586	0
GLU	168	0		32.0457	32.0457	0	11.8291	11.8291	0	9.31238	9.31238	0	53.1872	53.1872	0		32.4527	32.4527	0	11.7065	11.7065	0	9.72921	9.72921	0	53.8884	53.8884	0		32.8286	32.8286	0	11.9536	11.9536	0	9.91109	9.91109	0	54.6933	54.6933	0
VAL	169	0		-0.608031	-0.608031	0	-0.126195	-0.126195	0	-0.0745698	-0.0745698	0	-0.808796	-0.808796	0		-0.696463	-0.696463	0	-0.154398	-0.154398	0	-0.0896272	-0.0896272	0	-0.940488	-0.940488	0		-0.669216	-0.669216	0	-0.138862	-0.138862	0	-0.08413	-0.08413	0	-0.892208	-0.892208	0
GLU	170	0		37.7562	37.7562	0	13.1721	13.1721	0	10.0196	10.0196	0	60.9479	60.9479	0		38.1384	38.1384	0	13.1704	13.1704	0	10.2964	10.2964	0	61.6052	61.6052	0		37.8059	37.8059	0	13.1697	13.1697	0	10.3996	10.3996	0	61.3752	61.3752	0
PRO	171	0		1.37022	1.37022	0	0.594885	0.594885	0	0.347275	0.347275	0	2.31238	2.31238	0		1.375	1.375	0	0.570985	0.570985	0	0.351577	0.351577	0	2.29756	2.29756	0		0.987333	0.987333	0	0.461042	0.461042	0	0.284656	0.284656	0	1.73303	1.73303	0
ASP	172	0		35.2887	35.2887	0	13.4665	13.4665	0	10.3315	10.3315	0	59.0867	59.0867	0		35.7378	35.7378	0	13.2983	13.2983	0	10.6692	10.6692	0	59.7053	59.7053	0		35.701	35.701	0	13.5005	13.5005	0	10.8568	10.8568	0	60.0583	60.0583	0
ASN	173	0		3.17686	3.17686	0	1.28513	1.28513	0	0.712476	0.712476	0	5.17447	5.17447	0		3.24092	3.24092	0	1.26147	1.26147	0	0.737094	0.737094	0	5.23948	5.23948	0		3.19861	3.19861	0	1.30306	1.30306	0	0.774379	0.774379	0	5.27605	5.27605	0
PRO	174	0		2.88289	2.88289	0	1.05927	1.05927	0	0.520793	0.520793	0	4.46295	4.46295	0		2.89842	2.89842	0	1.05593	1.05593	0	0.564293	0.564293	0	4.51864	4.51864	0		2.72395	2.72395	0	1.01649	1.01649	0	0.531788	0.531788	0	4.27223	4.27223	0
GLU	175	0		56.5098	56.5098	0	17.9649	17.9649	0	12.6291	12.6291	0	87.1038	87.1038	0		57.1635	57.1635	0	18.2239	18.2239	0	12.9156	12.9156	0	88.303	88.303	0		56.6128	56.6128	0	18.1467	18.1467	0	13.1056	13.1056	0	87.8651	87.8651	0
PHE	176	0		2.64412	2.64412	0	1.29541	1.29541	0	0.649618	0.649618	0	4.58915	4.58915	0		2.68881	2.68881	0	1.23996	1.23996	0	0.706262	0.706262	0	4.63503	4.63503	0		2.62524	2.62524	0	1.26028	1.26028	0	0.724665	0.724665	0	4.61018	4.61018	0
ASN	177	0		3.35755	3.35755	0	1.84011	1.84011	0	0.909656	0.909656	0	6.10732	6.10732	0		3.4381	3.4381	0	1.75837	1.75837	0	0.990679	0.990679	0	6.18715	6.18715	0		3.20459	3.20459	0	1.76004	1.76004	0	1.00837	1.00837	0	5.973	5.973	0
ILE	178	0		3.29756	3.29756	0	1.79565	1.79565	0	0.668738	0.668738	0	5.76195	5.76195	0		3.56979	3.56979	0	1.79661	1.79661	0	0.788958	0.788958	0	6.15536	6.15536	0		3.61257	3.61257	0	1.83891	1.83891	0	0.818595	0.818595	0	6.27008	6.27008	0
GLY	179	0		1.48327	1.48327	0	1.24594	1.24594	0	0.516252	0.516252	0	3.24546	3.24546	0		1.58533	1.58533	0	1.18977	1.18977	0	0.627868	0.627868	0	3.40297	3.40297	0		1.83867	1.83867	0	1.28705	1.28705	0	0.662524	0.662524	0	3.78824	3.78824	0
TYR	180	0		2.6869	2.6869	0	1.86783	1.86783	0	0.844885	0.844885	0	5.39961	5.39961	0		2.587	2.587	0	1.80139	1.80139	0	0.995937	0.995937	0	5.38433	5.38433	0		2.60445	2.60445	0	1.75598	1.75598	0	0.962476	0.962476	0	5.32291	5.32291	0
ALA	181	0		3.1924	3.1924	0	2.53394	2.53394	0	1.02653	1.02653	0	6.75287	6.75287	0		3.36209	3.36209	0	2.39532	2.39532	0	1.1544	1.1544	0	6.91181	6.91181	0		3.10707	3.10707	0	2.39794	2.39794	0	1.19479	1.19479	0	6.6998	6.6998	0
ILE	182	0		0.345363	0.345363	0	1.96821	1.96821	0	0.729207	0.729207	0	3.04278	3.04278	0		0.414914	0.414914	0	1.68881	1.68881	0	0.993547	0.993547	0	3.09727	3.09727	0		0.15631	0.15631	0	1.82815	1.82815	0	1.0631	1.0631	0	3.04756	3.04756	0
THR	183	0		0.975621	0.975621	0	1.38456	1.38456	0	0.737572	0.737572	0	3.09775	3.09775	0		2.32337	2.32337	0	1.81047	1.81047	0	1.19359	1.19359	0	5.32743	5.32743	0		1.08341	1.08341	0	1.1728	1.1728	0	0.916587	0.916587	0	3.1728	3.1728	0
VAL	184	0		2.05856	2.05856	0	2.29135	2.29135	0	1.20483	1.20483	0	5.55474	5.55474	0		2.22825	2.22825	0	2.02916	2.02916	0	1.50406	1.50406	0	5.76147	5.76147	0		2.05449	2.05449	0	2.11353	2.11353	0	1.52055	1.52055	0	5.68857	5.68857	0
TYR	185	1		-1.62572	-1.62548	-0.00024	-5.80378	-4.72514	-1.07864	0.357553	0.357553	0	-7.07195	-5.99307	-1.07888		-1.67065	-1.67041	-0.00024	-6.93834	-5.42376	-1.51458	0.403203	0.403203	0	-8.20579	-6.69097	-1.51482		2.4326	2.43308	-0.00048	0.9424	2.56525	-1.62285	3.02055	3.02055	0	6.39555	8.01888	-1.62333
ARG	186	1		-159.688	-158.186	-1.502	-61.973	-61.8719	-0.1011	-26.1162	-26.1162	0	-247.777	-246.174	-1.6031		-160.464	-158.374	-2.09	-60.0655	-59.9348	-0.1307	-26.4207	-26.4207	0	-246.95	-244.73	-2.2207		-160.545	-158.85	-1.695	-60.7584	-60.6957	-0.0627	-27.7913	-27.7913	0	-249.095	-247.337	-1.7577
LEU	187	0		-2.22538	-2.22538	0	0.0167304	0.0167304	0	0.434751	0.434751	0	-1.7739	-1.7739	0		-2.17663	-2.17663	0	-0.341539	-0.341539	0	0.986855	0.986855	0	-1.53131	-1.53131	0		-2.69718	-2.69718	0	-0.1826	-0.1826	0	0.704111	0.704111	0	-2.17567	-2.17567	0
ASP	188	0		54.5287	54.5287	0	28.8052	28.8052	0	20.804	20.804	0	104.138	104.138	0		55.7199	55.7199	0	26.5268	26.5268	0	24.4328	24.4328	0	106.68	106.68	0		55.5891	55.5891	0	28.0103	28.0103	0	24.6171	24.6171	0	108.216	108.216	0
ASP	189	1		69.6061	69.6064	-0.0003	46.95	46.9493	0.0007	34.7643	34.7643	0	151.32	151.32	0.0004		71.3528	71.3528	0	40.0839	40.0832	0.0007	42.435	42.4352	-0.0002	153.872	153.871	0.0005		71.5394	71.5394	0	44.6023	44.6018	0.0005	44.6444	44.6623	-0.0179	160.786	160.803	-0.0174
SER	190	1		-2.43619	-2.43619	0	-2.1066	-2.1066	0	-0.912763	-0.912763	0	-5.45555	-5.45555	0		-2.72299	-2.72299	0	-1.70148	-1.70148	0	-0.950526	-0.950526	0	-5.375	-5.375	0		-2.39221	-2.38815	-0.00406	-1.78991	-1.78991	0	-0.806166	-0.805927	-0.000239	-4.98829	-4.98399	-0.004299
ASP	191	1		52.9883	52.9883	0	21.751	21.751	0	17.2815	17.2815	0	92.0208	92.0208	0		54.2983	54.2983	0	20.6611	20.6611	0	21.9718	21.9718	0	96.9312	96.9312	0		54.3956	54.3956	0	21.1047	21.1047	0	19.5798	19.5798	0	95.0801	95.0801	0
ARG	192	1		-52.9309	-52.9309	0	-28.0222	-28.0222	0	-20.5304	-20.5184	-0.012	-101.484	-101.472	-0.012		-53.3662	-53.3662	0	-23.9054	-23.9054	0	-33.4348	-33.4328	-0.002	-110.706	-110.704	-0.002		-53.7144	-53.7144	0	-27.4348	-27.4348	0	-32.7725	-32.7725	0	-113.922	-113.922	0
GLU	193	0		35.9897	35.9897	0	15.82	15.82	0	14.0174	14.0174	0	65.8271	65.8271	0		36.4797	36.4797	0	14.6236	14.6236	0	16.8461	16.8461	0	67.9494	67.9494	0		36.3626	36.3626	0	15.3131	15.3131	0	16.3659	16.3659	0	68.0416	68.0416	0
GLY	194	0		0.942161	0.942161	0	0.736855	0.736855	0	0.573614	0.573614	0	2.25263	2.25263	0		0.794694	0.794694	0	0.496654	0.496654	0	1.03561	1.03561	0	2.32696	2.32696	0		0.628824	0.628824	0	0.5337	0.5337	0	0.982314	0.982314	0	2.14484	2.14484	0
SER	195	0		0.96391	0.96391	0	0.523662	0.523662	0	0.0480402	0.0480402	0	1.53561	1.53561	0		1.65655	1.65655	0	0.810946	0.810946	0	0.547801	0.547801	0	3.0153	3.0153	0		2.23685	2.23685	0	1.30617	1.30617	0	1.3229	1.3229	0	4.86592	4.86592	0
VAL	196	0		-1.94933	-1.94933	0	-1.67997	-1.67997	0	-1.64484	-1.64484	0	-5.27414	-5.27414	0		-0.843451	-0.843451	0	-0.659178	-0.659178	0	-1.42639	-1.42639	0	-2.92902	-2.92902	0		-0.780354	-0.780354	0	-0.781549	-0.781549	0	-1.55019	-1.55019	0	-3.11209	-3.11209	0
LYS	197	0		-51.289	-51.289	0	-24.403	-24.403	0	-18.1281	-18.1281	0	-93.8201	-93.8201	0		-51.2591	-51.2591	0	-21.8807	-21.8807	0	-22.8176	-22.8176	0	-95.9574	-95.9574	0		-50.1759	-50.1759	0	-22.1475	-22.1475	0	-20.7314	-20.7314	0	-93.0548	-93.0548	0
SER	198	0		-0.426386	-0.426386	0	-0.595124	-0.595124	0	-0.620937	-0.620937	0	-1.64245	-1.64245	0		-0.508126	-0.508126	0	-0.525813	-0.525813	0	-0.746176	-0.746176	0	-1.78011	-1.78011	0		-0.732075	-0.732075	0	-0.754302	-0.754302	0	-0.910373	-0.910373	0	-2.39675	-2.39675	0
PHE	199	0		0.628346	0.628346	0	0.267686	0.267686	0	-7.36345e-16	-7.36345e-16	0	0.896032	0.896032	0		0.60325	0.60325	0	0.333174	0.333174	0	-0.217734	-0.217734	0	0.71869	0.71869	0		0.311663	0.311663	0	0.191922	0.191922	0	-0.167543	-0.167543	0	0.336042	0.336042	0
SER	200	0		-0.42065	-0.42065	0	-0.156549	-0.156549	0	-0.131931	-0.131931	0	-0.70913	-0.70913	0		-0.555688	-0.555688	0	-0.120698	-0.120698	0	-0.36544	-0.36544	0	-1.04183	-1.04183	0		-1.35707	-1.35707	0	-0.793977	-0.793977	0	-0.39173	-0.39173	0	-2.54278	-2.54278	0
LEU	201	0		0.255258	0.255258	0	-0.236616	-0.236616	0	-0.394837	-0.394837	0	-0.376195	-0.376195	0		0.276769	0.276769	0	-0.12022	-0.12022	0	-0.474904	-0.474904	0	-0.318355	-0.318355	0		0.358031	0.358031	0	-0.114723	-0.114723	0	-0.458174	-0.458174	0	-0.214866	-0.214866	0
GLY	202	0		0.600621	0.600621	0	0.0769598	0.0769598	0	-0.0736138	-0.0736138	0	0.603967	0.603967	0		0.583652	0.583652	0	0.125956	0.125956	0	-0.133604	-0.133604	0	0.576004	0.576004	0		0.605641	0.605641	0	0.116635	0.116635	0	-0.120698	-0.120698	0	0.601578	0.601578	0
PRO	203	0		0.512906	0.512906	0	0.143164	0.143164	0	0.0506692	0.0506692	0	0.706739	0.706739	0		0.50956	0.50956	0	0.189293	0.189293	0	-0.0356119	-0.0356119	0	0.663241	0.663241	0		2.31525	2.31525	0	1.02557	1.02557	0	0.659417	0.659417	0	4.00024	4.00024	0
LEU	204	0		-2.27772	-2.27772	0	-1.93045	-1.93045	0	-0.960564	-0.960564	0	-5.16873	-5.16873	0		-2.32576	-2.32576	0	-1.78513	-1.78513	0	-1.08676	-1.08676	0	-5.19765	-5.19765	0		-2.40727	-2.40727	0	-1.91683	-1.91683	0	-1.16181	-1.16181	0	-5.48591	-5.48591	0
ARG	205	0		-38.603	-38.603	0	-18.4663	-18.4663	0	-14.766	-14.766	0	-71.8353	-71.8353	0		-39.1707	-39.1707	0	-17.597	-17.597	0	-15.3501	-15.3501	0	-72.1178	-72.1178	0		-39.0421	-39.0421	0	-18.2665	-18.2665	0	-15.8609	-15.8609	0	-73.1695	-73.1695	0
LYS	206	0		-37.7909	-37.7909	0	-15.3731	-15.3731	0	-11.5672	-11.5672	0	-64.7312	-64.7312	0		-38.3107	-38.3107	0	-14.999	-14.999	0	-12.06	-12.06	0	-65.3697	-65.3697	0		-37.853	-37.853	0	-15.1673	-15.1673	0	-12.2096	-12.2096	0	-65.2299	-65.2299	0
ALA	207	0		-0.888145	-0.888145	0	-0.61783	-0.61783	0	-0.269598	-0.269598	0	-1.77557	-1.77557	0		-1.01171	-1.01171	0	-0.619503	-0.619503	0	-0.352294	-0.352294	0	-1.98351	-1.98351	0		-1.0576	-1.0576	0	-0.700765	-0.700765	0	-0.407983	-0.407983	0	-2.16635	-2.16635	0
VAL	208	0		-1.41946	-1.41946	0	-1.06358	-1.06358	0	-0.645554	-0.645554	0	-3.12859	-3.12859	0		-1.4142	-1.4142	0	-0.975143	-0.975143	0	-0.668738	-0.668738	0	-3.05808	-3.05808	0		-1.29159	-1.29159	0	-0.991157	-0.991157	0	-0.700526	-0.700526	0	-2.98327	-2.98327	0
THR	209	0		-0.515296	-0.515296	0	-0.451243	-0.451243	0	-0.281549	-0.281549	0	-1.24809	-1.24809	0		-0.493308	-0.493308	0	-0.392686	-0.392686	0	-0.299952	-0.299952	0	-1.18595	-1.18595	0		-0.498566	-0.498566	0	-0.434034	-0.434034	0	-0.333413	-0.333413	0	-1.26601	-1.26601	0
LEU	210	0		0.19001	0.19001	0	-0.153442	-0.153442	0	-0.0752868	-0.0752868	0	-0.0387188	-0.0387188	0		0.274618	0.274618	0	-0.0793499	-0.0793499	0	-0.0915392	-0.0915392	0	0.103729	0.103729	0		0.383365	0.383365	0	-0.0559273	-0.0559273	0	-0.0678776	-0.0678776	0	0.25956	0.25956	0
ASN	211	0		0.103728	0.103728	0	-0.219646	-0.219646	0	-0.0387189	-0.0387189	0	-0.154637	-0.154637	0		0.0456501	0.0456501	0	-0.187859	-0.187859	0	-0.0958413	-0.0958413	0	-0.23805	-0.23805	0		-0.042543	-0.042543	0	-0.224426	-0.224426	0	-0.104446	-0.104446	0	-0.371415	-0.371415	0
PRO	212	0		1.17376	1.17376	0	0.509082	0.509082	0	0.391491	0.391491	0	2.07433	2.07433	0		0.970124	0.970124	0	0.4326	0.4326	0	0.329828	0.329828	0	1.73255	1.73255	0		1.04183	1.04183	0	0.502868	0.502868	0	0.376912	0.376912	0	1.92161	1.92161	0
ASP	213	0		41.385	41.385	0	15.331	15.331	0	12.0423	12.0423	0	68.7583	68.7583	0		41.3654	41.3654	0	15.1902	15.1902	0	12.0053	12.0053	0	68.5609	68.5609	0		41.6272	41.6272	0	15.5315	15.5315	0	12.3738	12.3738	0	69.5325	69.5325	0
ASN	214	0		1.80378	1.80378	0	1.64794	1.64794	0	1.05354	1.05354	0	4.50526	4.50526	0		1.73566	1.73566	0	1.53776	1.53776	0	1.02629	1.02629	0	4.29971	4.29971	0		1.66109	1.66109	0	1.5631	1.5631	0	1.07098	1.07098	0	4.29517	4.29517	0
SER	215	0		1.72849	1.72849	0	1.53513	1.53513	0	0.880497	0.880497	0	4.14412	4.14412	0		1.87715	1.87715	0	1.43666	1.43666	0	0.895793	0.895793	0	4.2096	4.2096	0		2.15272	2.15272	0	1.46678	1.46678	0	0.806883	0.806883	0	4.42638	4.42638	0
TYR	216	1		-0.692639	-0.687859	-0.00478	0.0332218	0.0332218	0	0.358509	0.358509	0	-0.300908	-0.296128	-0.00478		5.24331	5.24546	-0.00215	3.01434	3.01434	0	1.24355	1.24355	0	9.5012	9.50335	-0.00215		4.46104	4.46415	-0.00311	3.67376	3.67376	0	1.48733	1.48733	0	9.62213	9.62524	-0.00311
ILE	217	0		-0.436424	-0.436424	0	1.1575	1.1575	0	0.836281	0.836281	0	1.55736	1.55736	0		-0.345124	-0.345124	0	1.00335	1.00335	0	0.821463	0.821463	0	1.47969	1.47969	0		-0.266491	-0.266491	0	1.18021	1.18021	0	0.934512	0.934512	0	1.84823	1.84823	0
LYS	218	0		-42.5844	-42.5844	0	-17.6931	-17.6931	0	-14.2749	-14.2749	0	-74.5524	-74.5524	0		-42.8219	-42.8219	0	-17.2639	-17.2639	0	-14.2268	-14.2268	0	-74.3126	-74.3126	0		-43.0339	-43.0339	0	-17.6217	-17.6217	0	-14.5108	-14.5108	0	-75.1664	-75.1664	0
VAL	219	0		-1.00478	-1.00478	0	1.28227	1.28227	0	1.01625	1.01625	0	1.29374	1.29374	0		-0.996654	-0.996654	0	0.943595	0.943595	0	1.0662	1.0662	0	1.01314	1.01314	0		-1.09967	-1.09967	0	1.14149	1.14149	0	1.27366	1.27366	0	1.31548	1.31548	0
PHE	220	1		-7.1066	-7.1066	0	-4.96821	-4.87572	-0.09249	-0.382409	-0.382409	0	-12.4572	-12.3647	-0.09249		-7.03298	-7.03298	0	-4.95053	-4.83724	-0.11329	-0.246176	-0.246176	0	-12.2297	-12.1164	-0.11329		-6.94168	-6.94168	0	-5.31883	-5.16659	-0.15224	-0.240679	-0.240679	0	-12.5012	-12.3489	-0.15224
LEU	221	0		-0.406788	-0.406788	0	0.520554	0.520554	0	0.879541	0.879541	0	0.993307	0.993307	0		-0.425669	-0.425669	0	0.335086	0.335086	0	0.86305	0.86305	0	0.772467	0.772467	0		-0.364245	-0.364245	0	0.483748	0.483748	0	1.01888	1.01888	0	1.13838	1.13838	0
ALA	222	0		-0.600143	-0.600143	0	0.320507	0.320507	0	0.807839	0.807839	0	0.528203	0.528203	0		-0.558317	-0.558317	0	0.158461	0.158461	0	0.844407	0.844407	0	0.444551	0.444551	0		-0.561424	-0.561424	0	0.265774	0.265774	0	1.02199	1.02199	0	0.72634	0.72634	0
LEU	223	0		-3.4804	-3.4804	0	-2.8707	-2.8707	0	-1.50574	-1.50574	0	-7.85684	-7.85684	0		-3.4338	-3.4338	0	-2.7543	-2.7543	0	-1.24952	-1.24952	0	-7.43762	-7.43762	0		-3.36066	-3.36066	0	-2.84656	-2.84656	0	-1.19264	-1.19264	0	-7.39986	-7.39986	0
LYS	224	0		-58.7247	-58.7247	0	-35.6558	-35.6558	0	-25.8671	-25.8671	0	-120.248	-120.248	0		-59.9622	-59.9622	0	-32.8485	-32.8485	0	-28.0994	-28.0994	0	-120.91	-120.91	0		-59.5485	-59.5485	0	-35.0385	-35.0385	0	-30.1324	-30.1324	0	-124.719	-124.719	0
LEU	225	0		-0.837954	-0.837954	0	-0.25956	-0.25956	0	0.453155	0.453155	0	-0.644359	-0.644359	0		-0.814054	-0.814054	0	-0.334847	-0.334847	0	0.479446	0.479446	0	-0.669455	-0.669455	0		-0.852055	-0.852055	0	-0.340822	-0.340822	0	0.484704	0.484704	0	-0.708173	-0.708173	0
GLN	226	0		0.757409	0.757409	0	0.945268	0.945268	0	1.0999	1.0999	0	2.80258	2.80258	0		0.816922	0.816922	0	0.769359	0.769359	0	1.28059	1.28059	0	2.86687	2.86687	0		0.608987	0.608987	0	0.678776	0.678776	0	1.16061	1.16061	0	2.44837	2.44837	0
ASP	227	0		51.3922	51.3922	0	31.865	31.865	0	29.5191	29.5191	0	112.776	112.776	0		52.2481	52.2481	0	28.6487	28.6487	0	30.957	30.957	0	111.854	111.854	0		51.555	51.555	0	30.5841	30.5841	0	33.8941	33.8941	0	116.033	116.033	0
VAL	228	0		-1.46582	-1.46582	0	-0.987811	-0.987811	0	-0.570746	-0.570746	0	-3.02438	-3.02438	0		-1.48829	-1.48829	0	-0.898184	-0.898184	0	-0.640296	-0.640296	0	-3.02677	-3.02677	0		-1.42352	-1.42352	0	-0.931405	-0.931405	0	-0.708174	-0.708174	0	-3.0631	-3.0631	0
HIS	229	0		-1.31668	-1.31668	0	-0.998566	-0.998566	0	-1.39077	-1.39077	0	-3.70602	-3.70602	0		-1.34369	-1.34369	0	-0.833413	-0.833413	0	-1.47706	-1.47706	0	-3.65416	-3.65416	0		-0.82696	-0.82696	0	-0.533461	-0.533461	0	-0.702199	-0.702199	0	-2.06262	-2.06262	0
ALA	230	0		0.35325	0.35325	0	0.172323	0.172323	0	0.206979	0.206979	0	0.732552	0.732552	0		0.285373	0.285373	0	0.146033	0.146033	0	0.109943	0.109943	0	0.541349	0.541349	0		0.315727	0.315727	0	0.164675	0.164675	0	0.123805	0.123805	0	0.604207	0.604207	0
GLU	231	0		38.2842	38.2842	0	19.8566	19.8566	0	21.4826	21.4826	0	79.6234	79.6234	0		38.5019	38.5019	0	18.358	18.358	0	21.0421	21.0421	0	77.902	77.902	0		38.0033	38.0033	0	19.0817	19.0817	0	21.5837	21.5837	0	78.6687	78.6687	0
ALA	232	0		0.684512	0.684512	0	0.288002	0.288002	0	0.0659656	0.0659656	0	1.03848	1.03848	0		0.651769	0.651769	0	0.2837	0.2837	0	0.0334608	0.0334608	0	0.96893	0.96893	0		0.763145	0.763145	0	0.354207	0.354207	0	0.119981	0.119981	0	1.23733	1.23733	0
GLU	233	0		37.2913	37.2913	0	17.8991	17.8991	0	15.5237	15.5237	0	70.7141	70.7141	0		37.2796	37.2796	0	16.8413	16.8413	0	15.6202	15.6202	0	69.7411	69.7411	0		37.2572	37.2572	0	17.5244	17.5244	0	16.1479	16.1479	0	70.9295	70.9295	0
GLY	234	0		0.500478	0.500478	0	0.0647706	0.0647706	0	0.0186424	0.0186424	0	0.583891	0.583891	0		0.536807	0.536807	0	0.154876	0.154876	0	-0.0107553	-0.0107553	0	0.680928	0.680928	0		0.452438	0.452438	0	0.0521033	0.0521033	0	-0.129302	-0.129302	0	0.375239	0.375239	0
GLU	235	0		37.2593	37.2593	0	17.9218	17.9218	0	18.1704	18.1704	0	73.3515	73.3515	0		37.5268	37.5268	0	17.0237	17.0237	0	17.7875	17.7875	0	72.338	72.338	0		37.2973	37.2973	0	17.604	17.604	0	18.2144	18.2144	0	73.1157	73.1157	0
LYS	236	0		-30.8339	-30.8339	0	-14.1503	-14.1503	0	-13.7921	-13.7921	0	-58.7763	-58.7763	0		-31.011	-31.011	0	-13.5265	-13.5265	0	-13.657	-13.657	0	-58.1945	-58.1945	0		-32.6487	-32.6487	0	-14.3702	-14.3702	0	-13.5684	-13.5684	0	-60.5873	-60.5873	0
TYR	237	0		0.470602	0.470602	0	-0.152725	-0.152725	0	-0.115679	-0.115679	0	0.202198	0.202198	0		0.36544	0.36544	0	-0.121654	-0.121654	0	-0.202438	-0.202438	0	0.041348	0.041348	0		0.515535	0.515535	0	-0.0795889	-0.0795889	0	-0.218451	-0.218451	0	0.217495	0.217495	0
ILE	238	0		-0.883126	-0.883126	0	-1.13145	-1.13145	0	-1.13217	-1.13217	0	-3.14675	-3.14675	0		-0.865679	-0.865679	0	-0.957457	-0.957457	0	-1.11042	-1.11042	0	-2.93356	-2.93356	0		-0.775813	-0.775813	0	-1.01123	-1.01123	0	-1.18499	-1.18499	0	-2.97203	-2.97203	0
GLU	239	0		35.4971	35.4971	0	15.794	15.794	0	15.0148	15.0148	0	66.3059	66.3059	0		35.6931	35.6931	0	15.2328	15.2328	0	14.733	14.733	0	65.6589	65.6589	0		35.5609	35.5609	0	15.6563	15.6563	0	15.0813	15.0813	0	66.2985	66.2985	0
GLU	240	0		37.8815	37.8815	0	16.337	16.337	0	14.0375	14.0375	0	68.256	68.256	0		37.9056	37.9056	0	15.7667	15.7667	0	13.8597	13.8597	0	67.532	67.532	0		37.8776	37.8776	0	16.131	16.131	0	14.1393	14.1393	0	68.1479	68.1479	0
ILE	241	0		-1.15368	-1.15368	0	-1.03633	-1.03633	0	-0.649857	-0.649857	0	-2.83987	-2.83987	0		-1.05999	-1.05999	0	-0.895076	-0.895076	0	-0.646511	-0.646511	0	-2.60158	-2.60158	0		-1.12476	-1.12476	0	-0.985421	-0.985421	0	-0.717973	-0.717973	0	-2.82815	-2.82815	0
LEU	242	0		-1.49976	-1.49976	0	-1.05903	-1.05903	0	-0.98805	-0.98805	0	-3.54684	-3.54684	0		-1.41635	-1.41635	0	-0.940966	-0.940966	0	-0.925908	-0.925908	0	-3.28322	-3.28322	0		-1.30975	-1.30975	0	-0.991635	-0.991635	0	-0.972275	-0.972275	0	-3.27366	-3.27366	0
ASP	243	0		35.2854	35.2854	0	14.3564	14.3564	0	13.1001	13.1001	0	62.7419	62.7419	0		35.5782	35.5782	0	14.1334	14.1334	0	12.8645	12.8645	0	62.5761	62.5761	0		34.4797	34.4797	0	13.6996	13.6996	0	12.4393	12.4393	0	60.6186	60.6186	0
GLN	244	0		0.887906	0.887906	0	-0.1587	-0.1587	0	-0.231119	-0.231119	0	0.498087	0.498087	0		1.51625	1.51625	0	0.460325	0.460325	0	0.252868	0.252868	0	2.22944	2.22944	0		-0.901052	-0.901052	0	-0.523184	-0.523184	0	-0.343212	-0.343212	0	-1.76745	-1.76745	0
ILE	245	0		-1.67185	-1.67185	0	-0.616874	-0.616874	0	-0.243786	-0.243786	0	-2.53251	-2.53251	0		-1.73614	-1.73614	0	-0.632648	-0.632648	0	-0.281549	-0.281549	0	-2.65034	-2.65034	0		-1.66683	-1.66683	0	-0.646989	-0.646989	0	-0.314293	-0.314293	0	-2.62811	-2.62811	0
SER	246	0		1.91922	1.91922	0	0.351099	0.351099	0	0.170411	0.170411	0	2.44073	2.44073	0		1.8327	1.8327	0	0.396272	0.396272	0	0.149857	0.149857	0	2.37883	2.37883	0		1.45483	1.45483	0	0.385516	0.385516	0	0.229446	0.229446	0	2.06979	2.06979	0
SER	247	0		2.34465	2.34465	0	0.411807	0.411807	0	0.158461	0.158461	0	2.91492	2.91492	0		2.46941	2.46941	0	0.576721	0.576721	0	0.254541	0.254541	0	3.30067	3.30067	0		2.08222	2.08222	0	0.365918	0.365918	0	0.101099	0.101099	0	2.54924	2.54924	0
GLN	248	0		5.22538	5.22538	0	2.36568	2.36568	0	1.65703	1.65703	0	9.24809	9.24809	0		5.19288	5.19288	0	2.37787	2.37787	0	1.61329	1.61329	0	9.18404	9.18404	0		5.21128	5.21128	0	2.35158	2.35158	0	1.56644	1.56644	0	9.1293	9.1293	0
PRO	249	0		3.06334	3.06334	0	2.55091	2.55091	0	1.55951	1.55951	0	7.17376	7.17376	0		3.1097	3.1097	0	2.42256	2.42256	0	1.49689	1.49689	0	7.02915	7.02915	0		2.52892	2.52892	0	2.35923	2.35923	0	1.45889	1.45889	0	6.34704	6.34704	0
TYR	250	1		-34.1119	-24.7046	-9.4073	0.996893	0.996893	0	0.578633	0.578633	0	-32.5364	-23.1291	-9.4073		-32.6606	-21.2168	-11.4438	0.370937	0.370937	0	0.505497	0.505497	0	-31.7842	-20.3404	-11.4438		-29.9964	-23.3865	-6.6099	0.810707	0.810707	0	0.733031	0.733031	0	-28.4527	-21.8428	-6.6099
VAL	251	0		0.161807	0.161807	0	1.63026	1.63026	0	1.63121	1.63121	0	3.42328	3.42328	0		0.24283	0.24283	0	1.42782	1.42782	0	1.50956	1.50956	0	3.18021	3.18021	0		0.249283	0.249283	0	1.5576	1.5576	0	1.57051	1.57051	0	3.37739	3.37739	0
LEU	252	0		1.3554	1.3554	0	2.18356	2.18356	0	2.36568	2.36568	0	5.90464	5.90464	0		1.31979	1.31979	0	1.89245	1.89245	0	2.14532	2.14532	0	5.35756	5.35756	0		1.24785	1.24785	0	1.99618	1.99618	0	2.14986	2.14986	0	5.39389	5.39389	0
ARG	253	1		-176.133	-165.404	-10.729	-45.5834	-45.5829	-0.0005	-27.1625	-27.1625	0	-248.879	-238.149	-10.7295		-172.155	-160.469	-11.686	-48.1123	-48.1119	-0.0004	-26.3002	-26.3002	0	-246.567	-234.881	-11.6864		-170.09	-162.139	-7.951	-46.1341	-46.1336	-0.0005	-26.887	-26.887	0	-243.111	-235.16	-7.9515
TYR	254	1		-2.32385	-2.28824	-0.03561	-26.4661	-16.875	-9.5911	-0.167782	-0.167782	0	-28.9577	-19.331	-9.62671		-2.32959	-2.29708	-0.03251	-28.0072	-17.113	-10.8942	-1.07003	-1.07003	0	-31.4068	-20.4801	-10.9267		-2.13815	-2.12357	-0.01458	-30.9883	-19.0626	-11.9257	-0.862572	-0.862572	0	-33.989	-22.0487	-11.9403
ALA	255	0		-1.80497	-1.80497	0	-0.271511	-0.271511	0	1.17495	1.17495	0	-0.901531	-0.901531	0		-1.77223	-1.77223	0	-0.379063	-0.379063	0	1.04924	1.04924	0	-1.10205	-1.10205	0		-1.70363	-1.70363	0	-0.288002	-0.288002	0	1.06883	1.06883	0	-0.922802	-0.922802	0
ALA	256	0		-1.67854	-1.67854	0	0.144598	0.144598	0	1.96439	1.96439	0	0.430448	0.430448	0		-1.61281	-1.61281	0	-0.148423	-0.148423	0	1.74952	1.74952	0	-0.011713	-0.011713	0		-1.83413	-1.83413	0	-0.0248566	-0.0248566	0	1.73901	1.73901	0	-0.119977	-0.119977	0
LYS	257	1		-80.8064	-80.8064	0	-67.5631	-67.4417	-0.1214	-97.4854	-90.3829	-7.1025	-245.855	-238.631	-7.2239		-81.8265	-81.8265	0	-57.3728	-57.2522	-0.1206	-94.1159	-87.6898	-6.4261	-233.315	-226.769	-6.5467		-81.5308	-81.5308	0	-65.3671	-65.2043	-0.1628	-100.189	-94.1838	-6.0052	-247.087	-240.919	-6.168
PHE	258	0		-1.87237	-1.87237	0	-1.23709	-1.23709	0	0.429254	0.429254	0	-2.68021	-2.68021	0		-1.86281	-1.86281	0	-1.23064	-1.23064	0	0.294455	0.294455	0	-2.79899	-2.79899	0		-1.80449	-1.80449	0	-1.18595	-1.18595	0	0.326004	0.326004	0	-2.66444	-2.66444	0
TYR	259	0		-1.02223	-1.02223	0	-0.411568	-0.411568	0	0.518164	0.518164	0	-0.915634	-0.915634	0		-0.78848	-0.78848	0	-0.349665	-0.349665	0	0.540392	0.540392	0	-0.597753	-0.597753	0		-1.48566	-1.48566	0	-0.541826	-0.541826	0	0.468929	0.468929	0	-1.55856	-1.55856	0
ARG	260	1		-57.3564	-57.3564	0	-35.3846	-35.3838	-0.0008	-69.8114	-66.9013	-2.9101	-162.552	-159.642	-2.9109		-57.8666	-57.8666	0	-32.19	-32.1891	-0.0009	-66.93	-62.8666	-4.0634	-156.987	-152.922	-4.0643		-57.804	-57.804	0	-35.0813	-35.0798	-0.0015	-65.2663	-62.5516	-2.7147	-158.152	-155.435	-2.7162
ARG	261	1		-56.6986	-56.6986	0	-36.6754	-36.6754	0	-45.9247	-45.9245	-0.0002	-139.299	-139.298	-0.0002		-57.3007	-57.3007	0	-32.4661	-32.4661	0	-44.8733	-44.8731	-0.0002	-134.64	-134.64	-0.0002		-57.1202	-57.1202	0	-35.5203	-35.5203	0	-49.9725	-49.9723	-0.0002	-142.613	-142.613	-0.0002
LYS	262	0		-37.3564	-37.3564	0	-18.8179	-18.8179	0	-20.7947	-20.7947	0	-76.969	-76.969	0		-37.6138	-37.6138	0	-17.6018	-17.6018	0	-20.1993	-20.1993	0	-75.4149	-75.4149	0		-37.1809	-37.1809	0	-18.1396	-18.1396	0	-20.3427	-20.3427	0	-75.6632	-75.6632	0
ASN	263	0		0.374283	0.374283	0	0.082457	0.082457	0	0.201482	0.201482	0	0.658222	0.658222	0		0.345841	0.345841	0	0.0920172	0.0920172	0	0.11066	0.11066	0	0.548518	0.548518	0		0.474904	0.474904	0	0.169216	0.169216	0	0.176386	0.176386	0	0.820506	0.820506	0
SER	264	0		0.414675	0.414675	0	0.104685	0.104685	0	0.266013	0.266013	0	0.785373	0.785373	0		0.457218	0.457218	0	0.164197	0.164197	0	0.239723	0.239723	0	0.861138	0.861138	0		0.394598	0.394598	0	0.0982314	0.0982314	0	0.108509	0.108509	0	0.601338	0.601338	0
TRP	265	0		0.759321	0.759321	0	-0.0559273	-0.0559273	0	-1.08198	-1.08198	0	-0.378586	-0.378586	0		0.785373	0.785373	0	0.150335	0.150335	0	-0.891491	-0.891491	0	0.044217	0.044217	0		0.786807	0.786807	0	0.0341778	0.0341778	0	-0.967973	-0.967973	0	-0.146988	-0.146988	0
ASN	266	0		2.00598	2.00598	0	0.835325	0.835325	0	0.887906	0.887906	0	3.72921	3.72921	0		1.97467	1.97467	0	0.828394	0.828394	0	0.770554	0.770554	0	3.57362	3.57362	0		2.08031	2.08031	0	0.89914	0.89914	0	0.864723	0.864723	0	3.84417	3.84417	0
LYS	267	0		-37.3776	-37.3776	0	-16.4749	-16.4749	0	-17.2495	-17.2495	0	-71.102	-71.102	0		-36.8695	-36.8695	0	-15.6181	-15.6181	0	-16.3435	-16.3435	0	-68.8311	-68.8311	0		-36.7392	-36.7392	0	-15.9273	-15.9273	0	-16.3994	-16.3994	0	-69.0659	-69.0659	0
ALA	268	0		1.10707	1.10707	0	-0.0229446	-0.0229446	0	-0.604685	-0.604685	0	0.47944	0.47944	0		1.12046	1.12046	0	0.159417	0.159417	0	-0.545172	-0.545172	0	0.734705	0.734705	0		1.13982	1.13982	0	0.0681166	0.0681166	0	-0.539675	-0.539675	0	0.668262	0.668262	0
LEU	269	0		1.04876	1.04876	0	0.040631	0.040631	0	-0.71391	-0.71391	0	0.375481	0.375481	0		1.05234	1.05234	0	0.183795	0.183795	0	-0.578155	-0.578155	0	0.65798	0.65798	0		1.10014	1.10014	0	0.120459	0.120459	0	-0.482075	-0.482075	0	0.738524	0.738524	0
GLU	270	0		40.5946	40.5946	0	16.842	16.842	0	17.6157	17.6157	0	75.0523	75.0523	0		40.7639	40.7639	0	16.5837	16.5837	0	16.8069	16.8069	0	74.1545	74.1545	0		40.9656	40.9656	0	16.9367	16.9367	0	16.9584	16.9584	0	74.8607	74.8607	0
LEU	271	0		2.0435	2.0435	0	0.130975	0.130975	0	-0.134321	-0.134321	0	2.04015	2.04015	0		1.96726	1.96726	0	0.302342	0.302342	0	-0.141969	-0.141969	0	2.12763	2.12763	0		2.19216	2.19216	0	0.262189	0.262189	0	-0.130736	-0.130736	0	2.32361	2.32361	0
LEU	272	0		-0.00501912	-0.00501912	0	-1.28872	-1.28872	0	-2.05258	-2.05258	0	-3.34632	-3.34632	0		-0.0877151	-0.0877151	0	-1.04135	-1.04135	0	-1.88432	-1.88432	0	-3.01339	-3.01339	0		-0.0473231	-0.0473231	0	-1.24402	-1.24402	0	-1.88026	-1.88026	0	-3.1716	-3.1716	0
LYS	273	0		-38.5256	-38.5256	0	-15.8382	-15.8382	0	-18.5911	-18.5911	0	-72.9549	-72.9549	0		-38.4324	-38.4324	0	-15.5413	-15.5413	0	-17.347	-17.347	0	-71.3207	-71.3207	0		-38.4575	-38.4575	0	-15.7574	-15.7574	0	-17.1879	-17.1879	0	-71.4028	-71.4028	0
LYS	274	0		-39.8578	-39.8578	0	-16.3719	-16.3719	0	-16.4995	-16.4995	0	-72.7292	-72.7292	0		-40.3647	-40.3647	0	-16.331	-16.331	0	-15.9835	-15.9835	0	-72.6792	-72.6792	0		-41.7302	-41.7302	0	-16.799	-16.799	0	-15.9575	-15.9575	0	-74.4867	-74.4867	0
ALA	275	0		0.12022	0.12022	0	-0.827916	-0.827916	0	-0.790631	-0.790631	0	-1.49833	-1.49833	0		0.0595124	0.0595124	0	-0.685229	-0.685229	0	-0.733509	-0.733509	0	-1.35923	-1.35923	0		0.554971	0.554971	0	-0.671128	-0.671128	0	-0.686185	-0.686185	0	-0.802342	-0.802342	0
LEU	276	0		-1.11879	-1.11879	0	-0.976816	-0.976816	0	-1.26123	-1.26123	0	-3.35684	-3.35684	0		-1.06955	-1.06955	0	-0.921367	-0.921367	0	-1.12237	-1.12237	0	-3.11329	-3.11329	0		0.195507	0.195507	0	-0.552581	-0.552581	0	-0.794694	-0.794694	0	-1.15177	-1.15177	0
GLU	277	0		44.5112	44.5112	0	14.9696	14.9696	0	14.6427	14.6427	0	74.1235	74.1235	0		44.6068	44.6068	0	15.4343	15.4343	0	14.0669	14.0669	0	74.108	74.108	0		45.1891	45.1891	0	15.3296	15.3296	0	14.1269	14.1269	0	74.6456	74.6456	0
VAL	278	0		0.348948	0.348948	0	-0.412763	-0.412763	0	-0.297084	-0.297084	0	-0.360899	-0.360899	0		0.456501	0.456501	0	-0.280115	-0.280115	0	-0.280832	-0.280832	0	-0.104446	-0.104446	0		0.880497	0.880497	0	-0.263862	-0.263862	0	-0.241874	-0.241874	0	0.374761	0.374761	0
THR	279	0		1.22514	1.22514	0	0.603728	0.603728	0	0.692639	0.692639	0	2.52151	2.52151	0		0.993547	0.993547	0	0.679015	0.679015	0	0.61066	0.61066	0	2.28322	2.28322	0		-1.8695	-1.8695	0	-0.189054	-0.189054	0	0.212237	0.212237	0	-1.84632	-1.84632	0
PRO	280	0		1.5239	1.5239	0	0.497849	0.497849	0	0.760994	0.760994	0	2.78274	2.78274	0		1.76482	1.76482	0	0.714627	0.714627	0	0.743069	0.743069	0	3.22252	3.22252	0		1.31453	1.31453	0	0.520076	0.520076	0	0.622849	0.622849	0	2.45745	2.45745	0
THR	281	0		5.35588	5.35588	0	1.14532	1.14532	0	1.21176	1.21176	0	7.71296	7.71296	0		5.10158	5.10158	0	1.46869	1.46869	0	0.99761	0.99761	0	7.56788	7.56788	0		5.67615	5.67615	0	1.48184	1.48184	0	1.24426	1.24426	0	8.40225	8.40225	0
SER	282	1		-6.15655	-6.15559	-0.00096	0.905832	0.905832	0	1.65535	1.65535	0	-3.59537	-3.59441	-0.00096		-6.48327	-6.47849	-0.00478	0.794455	0.794455	0	1.41898	1.41898	0	-4.26984	-4.26506	-0.00478		-2.28657	-2.28657	0	0.614484	0.614484	0	1.17639	1.17639	0	-0.495696	-0.495696	0
SER	283	1		-2.38934	-2.36926	-0.02008	2.22467	2.22467	0	2.93858	2.93858	0	2.77391	2.79399	-0.02008		-3.44025	-3.03657	-0.40368	2.57648	2.58222	-0.00574	2.57051	2.57051	0	1.70674	2.11616	-0.40942		-0.630258	-0.117352	-0.512906	2.12763	2.13026	-0.00263	2.40368	2.40368	0	3.90105	4.41659	-0.515536
PHE	284	1		-12.2055	-11.6991	-0.5064	-5.03274	-2.96152	-2.07122	1.42376	1.42376	0	-15.8145	-13.2369	-2.57762		-11.3305	-11.0366	-0.2939	-9.6305	-6.80975	-2.82075	1.00645	1.00645	0	-19.9545	-16.8399	-3.11465		-11.2512	-10.9649	-0.2863	-7.00837	-4.48231	-2.52606	0.477294	0.477294	0	-17.7823	-14.9699	-2.81236
LEU	285	0		-5.86162	-5.86162	0	-0.203155	-0.203155	0	1.5674	1.5674	0	-4.49737	-4.49737	0		-5.6403	-5.6403	0	-0.929254	-0.929254	0	1.21033	1.21033	0	-5.35922	-5.35922	0		-6.11114	-6.11114	0	-0.525574	-0.525574	0	1.02103	1.02103	0	-5.61568	-5.61568	0
HIS	286	0		-3.49641	-3.49641	0	0.490679	0.490679	0	2.11998	2.11998	0	-0.885751	-0.885751	0		-3.3609	-3.3609	0	-0.392447	-0.392447	0	1.77055	1.77055	0	-1.9828	-1.9828	0		-3.76912	-3.76912	0	0.0525813	0.0525813	0	1.40201	1.40201	0	-2.31453	-2.31453	0
HIS	287	1		-1.02271	-1.02271	0	-7.71534	-3.36281	-4.35253	2.93093	3.73614	-0.80521	-5.80712	-0.64938	-5.15774		-0.781549	-0.781549	0	-9.61472	-4.25335	-5.36137	3.02988	4.02008	-0.9902	-7.36639	-1.01482	-6.35157		-0.788719	-0.788719	0	-9.66587	-4.09656	-5.56931	0.0129063	0.973948	-0.961042	-10.4417	-3.91133	-6.53035
GLN	288	1		-9.31023	-9.31023	0	-16.4773	-12.6764	-3.8009	-11.7988	-9.35086	-2.44794	-37.5863	-31.3375	-6.24884		-9.12882	-9.12882	0	-16.2949	-12.5989	-3.696	-11.9061	-9.47395	-2.43215	-37.3298	-31.2017	-6.12815		-9.63265	-9.63265	0	-15.483	-12.9852	-2.4978	-13.9921	-10.9013	-3.0908	-39.1078	-33.5192	-5.5886
MET	289	0		-1.83604	-1.83604	0	-0.245459	-0.245459	0	0.670889	0.670889	0	-1.41061	-1.41061	0		-1.78872	-1.78872	0	-0.50478	-0.50478	0	0.510994	0.510994	0	-1.78251	-1.78251	0		-1.86807	-1.86807	0	-0.492591	-0.492591	0	0.101816	0.101816	0	-2.25884	-2.25884	0
GLY	290	0		-1.66372	-1.66372	0	-0.273423	-0.273423	0	0.743308	0.743308	0	-1.19383	-1.19383	0		-1.77581	-1.77581	0	-0.50478	-0.50478	0	0.386233	0.386233	0	-1.89436	-1.89436	0		-1.76004	-1.76004	0	-0.471558	-0.471558	0	0.0650096	0.0650096	0	-2.16659	-2.16659	0
LEU	291	1		-3.71248	-3.71248	0	-2.28848	-2.2782	-0.01028	-5.98733	-4.89388	-1.09345	-11.9883	-10.8846	-1.10373		-3.74522	-3.74522	0	-2.05115	-2.04876	-0.00239	-4.97514	-4.18212	-0.79302	-10.7715	-9.9761	-0.79541		-3.56955	-3.56955	0	-2.19144	-2.19216	0.00072	-3.8597	-3.22395	-0.63575	-9.62069	-8.98566	-0.63503
CYS	292	0		-1.19097	-1.19097	0	-0.367591	-0.367591	0	-0.397467	-0.397467	0	-1.95603	-1.95603	0		-1.94957	-1.94957	0	-0.989006	-0.989006	0	-1.54207	-1.54207	0	-4.48065	-4.48065	0		-1.52605	-1.52605	0	-0.754302	-0.754302	0	-0.965583	-0.965583	0	-3.24593	-3.24593	0
TYR	293	0		-1.36401	-1.36401	0	-0.365679	-0.365679	0	-0.154398	-0.154398	0	-1.88409	-1.88409	0		-1.35206	-1.35206	0	-0.454111	-0.454111	0	-0.157744	-0.157744	0	-1.96392	-1.96392	0		-1.17734	-1.17734	0	-0.483748	-0.483748	0	-0.32696	-0.32696	0	-1.98805	-1.98805	0
ARG	294	1		-46.4218	-46.4218	0	-22.6969	-22.6969	0	-60.8705	-55.6487	-5.2218	-129.989	-124.767	-5.2218		-47.0272	-47.0272	0	-20.0798	-20.0798	0	-53.5547	-48.2765	-5.2782	-120.662	-115.383	-5.2782		-44.0468	-44.0468	0	-20.2949	-20.2949	0	-32.1781	-32.1663	-0.0118	-96.5198	-96.508	-0.0118
ALA	295	0		-1.78824	-1.78824	0	-1.11855	-1.11855	0	-2.50287	-2.50287	0	-5.40966	-5.40966	0		-1.78418	-1.78418	0	-0.973948	-0.973948	0	-2.12787	-2.12787	0	-4.886	-4.886	0		-1.73303	-1.73303	0	-1.03991	-1.03991	0	-1.82075	-1.82075	0	-4.59369	-4.59369	0
GLN	296	0		-0.904637	-0.904637	0	-0.588671	-0.588671	0	-0.689293	-0.689293	0	-2.1826	-2.1826	0		-0.955545	-0.955545	0	-0.578872	-0.578872	0	-0.701482	-0.701482	0	-2.2359	-2.2359	0		-1.08556	-1.08556	0	-0.679971	-0.679971	0	-0.784895	-0.784895	0	-2.55043	-2.55043	0
MET	297	0		-1.67734	-1.67734	0	-0.736377	-0.736377	0	-1.43786	-1.43786	0	-3.85158	-3.85158	0		-1.74116	-1.74116	0	-0.736855	-0.736855	0	-1.2696	-1.2696	0	-3.74762	-3.74762	0		-1.74331	-1.74331	0	-0.772228	-0.772228	0	-1.09178	-1.09178	0	-3.60732	-3.60732	0
ILE	298	0		-1.46654	-1.46654	0	-0.795411	-0.795411	0	-1.96343	-1.96343	0	-4.22538	-4.22538	0		-1.49379	-1.49379	0	-0.690488	-0.690488	0	-1.66324	-1.66324	0	-3.84752	-3.84752	0		-1.42089	-1.42089	0	-0.727533	-0.727533	0	-1.36114	-1.36114	0	-3.50956	-3.50956	0
GLN	299	0		-1.09728	-1.09728	0	-0.719168	-0.719168	0	-1.21248	-1.21248	0	-3.02893	-3.02893	0		-1.22706	-1.22706	0	-0.684751	-0.684751	0	-1.2347	-1.2347	0	-3.14651	-3.14651	0		-0.737094	-0.737094	0	-0.480402	-0.480402	0	-0.746415	-0.746415	0	-1.96391	-1.96391	0
ILE	300	0		-0.768403	-0.768403	0	-0.348948	-0.348948	0	-0.540153	-0.540153	0	-1.6575	-1.6575	0		-0.772467	-0.772467	0	-0.342973	-0.342973	0	-0.47825	-0.47825	0	-1.59369	-1.59369	0		-0.772706	-0.772706	0	-0.350382	-0.350382	0	-0.428298	-0.428298	0	-1.55139	-1.55139	0
LYS	301	0		-29.7985	-29.7985	0	-13.0227	-13.0227	0	-19.0277	-19.0277	0	-61.8489	-61.8489	0		-30.2672	-30.2672	0	-12.2706	-12.2706	0	-17.5753	-17.5753	0	-60.1131	-60.1131	0		-29.1439	-29.1439	0	-12.1685	-12.1685	0	-16.0127	-16.0127	0	-57.3251	-57.3251	0
LYS	302	0		-32.1926	-32.1926	0	-15.3552	-15.3552	0	-22.1793	-22.1793	0	-69.7271	-69.7271	0		-32.2569	-32.2569	0	-13.8886	-13.8886	0	-20.5134	-20.5134	0	-66.6589	-66.6589	0		-31.7808	-31.7808	0	-14.4694	-14.4694	0	-19.9725	-19.9725	0	-66.2227	-66.2227	0
ALA	303	0		-0.739484	-0.739484	0	-0.39173	-0.39173	0	-0.624044	-0.624044	0	-1.75526	-1.75526	0		-0.733509	-0.733509	0	-0.351099	-0.351099	0	-0.559751	-0.559751	0	-1.64436	-1.64436	0		-0.675191	-0.675191	0	-0.352533	-0.352533	0	-0.511472	-0.511472	0	-1.5392	-1.5392	0
THR	304	0		-0.310468	-0.310468	0	-0.159895	-0.159895	0	-0.211759	-0.211759	0	-0.682122	-0.682122	0		-0.34608	-0.34608	0	-0.180927	-0.180927	0	-0.242352	-0.242352	0	-0.769359	-0.769359	0		-0.325287	-0.325287	0	-0.179971	-0.179971	0	-0.222036	-0.222036	0	-0.727294	-0.727294	0
HIS	305	0		-0.186902	-0.186902	0	-0.1587	-0.1587	0	-0.152247	-0.152247	0	-0.497849	-0.497849	0		-0.118547	-0.118547	0	-0.100382	-0.100382	0	-0.130019	-0.130019	0	-0.348948	-0.348948	0		-0.101338	-0.101338	0	-0.111616	-0.111616	0	-0.131453	-0.131453	0	-0.344407	-0.344407	0
ASN	306	0		0.0150574	0.0150574	0	-0.0446941	-0.0446941	0	-0.0121893	-0.0121893	0	-0.041826	-0.041826	0		0.0628585	0.0628585	0	-0.00597514	-0.00597514	0	-0.0164914	-0.0164914	0	0.040392	0.040392	0		-0.115201	-0.115201	0	-0.0659656	-0.0659656	0	-0.139101	-0.139101	0	-0.320268	-0.320268	0
ARG	307	0		-22.1556	-22.1556	0	-9.35182	-9.35182	0	-12.0002	-12.0002	0	-43.5076	-43.5076	0		-22.5108	-22.5108	0	-8.95411	-8.95411	0	-11.4871	-11.4871	0	-42.952	-42.952	0		-21.8731	-21.8731	0	-8.95172	-8.95172	0	-10.9716	-10.9716	0	-41.7964	-41.7964	0
PRO	308	0		-0.564532	-0.564532	0	-0.302581	-0.302581	0	-0.500239	-0.500239	0	-1.36735	-1.36735	0		-0.606358	-0.606358	0	-0.283461	-0.283461	0	-0.472514	-0.472514	0	-1.36233	-1.36233	0		-0.691683	-0.691683	0	-0.340105	-0.340105	0	-0.488289	-0.488289	0	-1.52008	-1.52008	0
LYS	309	0		-20.7701	-20.7701	0	-8.52151	-8.52151	0	-10.6943	-10.6943	0	-39.9859	-39.9859	0		-21.1484	-21.1484	0	-8.26028	-8.26028	0	-10.212	-10.212	0	-39.6207	-39.6207	0		-21.2789	-21.2789	0	-8.51745	-8.51745	0	-10.2158	-10.2158	0	-40.0121	-40.0121	0
GLY	310	0		0.516013	0.516013	0	0.219646	0.219646	0	0.323375	0.323375	0	1.05903	1.05903	0		0.520315	0.520315	0	0.213432	0.213432	0	0.289675	0.289675	0	1.02342	1.02342	0		0.493547	0.493547	0	0.206023	0.206023	0	0.260038	0.260038	0	0.959608	0.959608	0
LYS	311	0		-21.6386	-21.6386	0	-8.86377	-8.86377	0	-10.6097	-10.6097	0	-41.1121	-41.1121	0		-21.3081	-21.3081	0	-8.25645	-8.25645	0	-9.53035	-9.53035	0	-39.0949	-39.0949	0		-22.2311	-22.2311	0	-8.97897	-8.97897	0	-10.2486	-10.2486	0	-41.4587	-41.4587	0
ASP	312	0		25.0251	25.0251	0	10.5545	10.5545	0	13.5375	13.5375	0	49.1171	49.1171	0		25.2906	25.2906	0	10.1513	10.1513	0	12.7455	12.7455	0	48.1874	48.1874	0		24.8719	24.8719	0	10.2278	10.2278	0	12.2682	12.2682	0	47.3679	47.3679	0
LYS	313	0		-24.8303	-24.8303	0	-10.1747	-10.1747	0	-13.423	-13.423	0	-48.428	-48.428	0		-25.2378	-25.2378	0	-9.86902	-9.86902	0	-12.6217	-12.6217	0	-47.7285	-47.7285	0		-24.2486	-24.2486	0	-9.71391	-9.71391	0	-11.8831	-11.8831	0	-45.8456	-45.8456	0
LEU	314	0		1.02103	1.02103	0	0.445029	0.445029	0	0.69479	0.69479	0	2.16085	2.16085	0		1.03585	1.03585	0	0.430927	0.430927	0	0.625478	0.625478	0	2.09225	2.09225	0		0.849187	0.849187	0	0.364006	0.364006	0	0.489962	0.489962	0	1.70315	1.70315	0
LYS	315	0		-29.5521	-29.5521	0	-12.3035	-12.3035	0	-15.5461	-15.5461	0	-57.4017	-57.4017	0		-29.4293	-29.4293	0	-11.8253	-11.8253	0	-14.3681	-14.3681	0	-55.6227	-55.6227	0		-29.0652	-29.0652	0	-11.8604	-11.8604	0	-13.7579	-13.7579	0	-54.6835	-54.6835	0
VAL	316	0		0.822658	0.822658	0	0.292065	0.292065	0	0.49522	0.49522	0	1.60994	1.60994	0		0.857314	0.857314	0	0.309273	0.309273	0	0.430688	0.430688	0	1.59728	1.59728	0		0.82696	0.82696	0	0.299235	0.299235	0	0.381214	0.381214	0	1.50741	1.50741	0
ASP	317	0		27.9077	27.9077	0	11.2533	11.2533	0	14.9775	14.9775	0	54.1385	54.1385	0		28.2897	28.2897	0	10.9916	10.9916	0	13.9493	13.9493	0	53.2306	53.2306	0		27.9109	27.9109	0	11.0619	11.0619	0	13.4293	13.4293	0	52.4021	52.4021	0
GLU	318	0		29.8478	29.8478	0	11.9854	11.9854	0	15.3533	15.3533	0	57.1865	57.1865	0		30.2357	30.2357	0	11.8107	11.8107	0	14.363	14.363	0	56.4094	56.4094	0		30.9152	30.9152	0	12.2713	12.2713	0	14.2792	14.2792	0	57.4657	57.4657	0
LEU	319	0		1.14245	1.14245	0	0.405354	0.405354	0	0.799474	0.799474	0	2.34728	2.34728	0		1.13504	1.13504	0	0.395554	0.395554	0	0.643881	0.643881	0	2.17448	2.17448	0		1.18499	1.18499	0	0.424713	0.424713	0	0.601816	0.601816	0	2.21152	2.21152	0
ILE	320	0		1.29254	1.29254	0	0.402247	0.402247	0	0.530832	0.530832	0	2.22562	2.22562	0		1.29708	1.29708	0	0.444551	0.444551	0	0.45674	0.45674	0	2.19837	2.19837	0		1.30784	1.30784	0	0.436663	0.436663	0	0.463193	0.463193	0	2.2077	2.2077	0
SER	321	0		1.28274	1.28274	0	0.417065	0.417065	0	0.497132	0.497132	0	2.19694	2.19694	0		1.24809	1.24809	0	0.442161	0.442161	0	0.411807	0.411807	0	2.10206	2.10206	0		1.59297	1.59297	0	0.550669	0.550669	0	0.601577	0.601577	0	2.74522	2.74522	0
SER	322	0		1.63695	1.63695	0	0.578394	0.578394	0	0.793977	0.793977	0	3.00932	3.00932	0		1.66157	1.66157	0	0.622371	0.622371	0	0.711281	0.711281	0	2.99522	2.99522	0		1.5858	1.5858	0	0.570268	0.570268	0	0.637189	0.637189	0	2.79326	2.79326	0
ALA	323	0		1.24928	1.24928	0	0.244981	0.244981	0	0.137189	0.137189	0	1.63145	1.63145	0		1.32433	1.32433	0	0.354924	0.354924	0	0.182361	0.182361	0	1.86162	1.86162	0		1.25287	1.25287	0	0.306166	0.306166	0	0.289436	0.289436	0	1.84847	1.84847	0
ILE	324	0		1.93977	1.93977	0	0.511472	0.511472	0	0.469407	0.469407	0	2.92065	2.92065	0		1.96248	1.96248	0	0.641969	0.641969	0	0.455784	0.455784	0	3.06023	3.06023	0		2.00406	2.00406	0	0.617591	0.617591	0	0.527486	0.527486	0	3.14914	3.14914	0
PHE	325	0		2.03035	2.03035	0	0.606119	0.606119	0	0.82457	0.82457	0	3.46104	3.46104	0		2.10349	2.10349	0	0.735182	0.735182	0	0.757887	0.757887	0	3.59656	3.59656	0		2.00598	2.00598	0	0.665153	0.665153	0	0.757887	0.757887	0	3.42902	3.42902	0
HIS	326	0		0.602533	0.602533	0	0.0461281	0.0461281	0	0.0807839	0.0807839	0	0.729445	0.729445	0		0.815727	0.815727	0	0.219885	0.219885	0	0.176625	0.176625	0	1.21224	1.21224	0		0.618786	0.618786	0	0.140535	0.140535	0	0.194312	0.194312	0	0.953633	0.953633	0
PHE	327	0		1.17113	1.17113	0	-0.453394	-0.453394	0	-1.73303	-1.73303	0	-1.01529	-1.01529	0		1.32959	1.32959	0	0.119742	0.119742	0	-1.34871	-1.34871	0	0.100622	0.100622	0		1.38121	1.38121	0	-0.131214	-0.131214	0	-0.879063	-0.879063	0	0.370933	0.370933	0
LYS	328	0		-37.5418	-37.5418	0	-13.1097	-13.1097	0	-16.6599	-16.6599	0	-67.3114	-67.3114	0		-38.1671	-38.1671	0	-13.6489	-13.6489	0	-15.554	-15.554	0	-67.37	-67.37	0		-37.7945	-37.7945	0	-13.3176	-13.3176	0	-15.2567	-15.2567	0	-66.3688	-66.3688	0
ALA	329	0		2.69957	2.69957	0	0.347514	0.347514	0	0.29804	0.29804	0	3.34512	3.34512	0		2.65511	2.65511	0	0.723231	0.723231	0	0.259799	0.259799	0	3.63814	3.63814	0		2.549	2.549	0	0.53848	0.53848	0	0.32696	0.32696	0	3.41444	3.41444	0
ALA	330	0		0.919216	0.919216	0	-0.813337	-0.813337	0	-1.05163	-1.05163	0	-0.945751	-0.945751	0		0.866157	0.866157	0	-0.082696	-0.082696	0	-0.880258	-0.880258	0	-0.096797	-0.096797	0		0.771033	0.771033	0	-0.378107	-0.378107	0	-0.789675	-0.789675	0	-0.396749	-0.396749	0
MET	331	0		0.173279	0.173279	0	-0.510994	-0.510994	0	-0.888623	-0.888623	0	-1.22634	-1.22634	0		0.291348	0.291348	0	-0.138145	-0.138145	0	-0.697897	-0.697897	0	-0.544694	-0.544694	0		0.380975	0.380975	0	-0.313337	-0.313337	0	-0.611377	-0.611377	0	-0.543739	-0.543739	0
GLU	332	0		47.1436	47.1436	0	14.1936	14.1936	0	16.9013	16.9013	0	78.2385	78.2385	0		47.7048	47.7048	0	16.0244	16.0244	0	15.9522	15.9522	0	79.6814	79.6814	0		47.4082	47.4082	0	15.1534	15.1534	0	15.9596	15.9596	0	78.5212	78.5212	0
ARG	333	0		-56.1439	-56.1439	0	-16.0151	-16.0151	0	-17.4799	-17.4799	0	-89.6389	-89.6389	0		-57.6408	-57.6408	0	-18.4943	-18.4943	0	-16.9582	-16.9582	0	-93.0933	-93.0933	0		-57.7328	-57.7328	0	-17.3282	-17.3282	0	-16.7141	-16.7141	0	-91.7751	-91.7751	0
ASP	334	1		71.157	73.767	-2.61	14.3662	14.4768	-0.1106	23.8222	23.8222	0	109.345	112.066	-2.7206		72.7349	75.4761	-2.7412	28.5363	28.559	-0.0227	22.7153	22.7153	0	123.986	126.75	-2.7639		68.9685	71.9811	-3.0126	23.3841	23.3865	-0.0024	23.2304	23.2304	0	115.583	118.598	-3.015
SER	335	0		0.55282	0.55282	0	0.0932122	0.0932122	0	0.627629	0.627629	0	1.27366	1.27366	0		1.27796	1.27796	0	0.760277	0.760277	0	0.635038	0.635038	0	2.67328	2.67328	0		-0.750239	-0.750239	0	-0.209608	-0.209608	0	0.320507	0.320507	0	-0.63934	-0.63934	0
MET	336	1		0.24761	0.24761	0	-0.662046	-0.653203	-0.008843	1.05999	1.05999	0	0.645554	0.654397	-0.008843		-0.888623	-0.888623	0	0.777964	0.777964	0	0.78609	0.78609	0	0.675431	0.675431	0		-0.715344	-0.715344	0	-0.837476	-0.833413	-0.004063	1.00813	1.00813	0	-0.54469	-0.540627	-0.004063
PHE	337	1		-3.23016	-3.2304	0.00024	-5.49594	-0.762667	-4.73327	-1.01099	-1.01099	0	-9.73709	-5.00406	-4.73303		-3.22825	-3.22801	-0.00024	-6.00693	-1.27127	-4.73566	-0.940727	-0.940727	0	-10.1759	-5.44001	-4.7359		-3.40033	-3.40033	0	-4.7316	0.16348	-4.89508	-1.0533	-1.05306	-0.00024	-9.18523	-4.28991	-4.89532
ALA	338	1		-2.47586	-2.47586	0	0.962715	0.967973	-0.005258	1.212	1.212	0	-0.301145	-0.295887	-0.005258		-2.88767	-2.88767	0	-1.31907	-1.31883	-0.00024	0.608987	0.608987	0	-3.59775	-3.59751	-0.00024		-2.54804	-2.54804	0	0.532266	0.536807	-0.004541	0.616635	0.616635	0	-1.39914	-1.3946	-0.004541
PHE	339	1		-4.76984	-4.76984	0	-4.98877	-4.5423	-0.44647	-3.63456	-1.19503	-2.43953	-13.3932	-10.5072	-2.886		-4.24833	-4.24833	0	-0.857792	-0.852055	-0.005737	-7.33031	-2.85014	-4.48017	-12.4364	-7.95053	-4.48591		-4.26291	-4.26219	-0.00072	-2.46343	-1.91683	-0.5466	-3.82744	-1.56955	-2.25789	-10.5538	-7.74857	-2.80521
ALA	340	0		-4.00143	-4.00143	0	-1.16109	-1.16109	0	-1.05234	-1.05234	0	-6.21486	-6.21486	0		-3.96869	-3.96869	0	-1.39818	-1.39818	0	-1.12596	-1.12596	0	-6.49283	-6.49283	0		-3.82768	-3.82768	0	-1.40344	-1.40344	0	-1.32529	-1.32529	0	-6.55641	-6.55641	0
TYR	341	0		-2.93284	-2.93284	0	-0.3076	-0.3076	0	-0.00358509	-0.00358509	0	-3.24403	-3.24403	0		-2.91802	-2.91802	0	-1.01721	-1.01721	0	-0.113528	-0.113528	0	-4.04876	-4.04876	0		-2.50669	-2.50669	0	-0.474665	-0.474665	0	-0.36783	-0.36783	0	-3.34918	-3.34918	0
THR	342	1		-0.542543	-0.542543	0	-0.140535	-0.140535	0	-0.825048	-0.823614	-0.001434	-1.50813	-1.50669	-0.001434		-0.97586	-0.97586	0	-0.233987	-0.233987	0	-0.298518	-0.29804	-0.000478	-1.50836	-1.50789	-0.000478		-0.787285	-0.787285	0	-0.0559273	-0.0559273	0	-0.0270076	-0.0270076	0	-0.87022	-0.87022	0
ASP	343	1		50.3023	50.3023	0	23.6766	23.6766	0	33.6422	39.7751	-6.1329	107.621	113.754	-6.1329		50.6372	50.6372	0	19.9163	19.9163	0	28.146	32.4945	-4.3485	98.6995	103.048	-4.3485		48.81	48.81	0	21.2027	21.2027	0	35.6408	35.6389	0.0019	105.653	105.652	0.0019
LEU	344	0		-1.94957	-1.94957	0	-0.552103	-0.552103	0	-0.566205	-0.566205	0	-3.06788	-3.06788	0		-1.9565	-1.9565	0	-0.631214	-0.631214	0	-0.498327	-0.498327	0	-3.08604	-3.08604	0		-1.88504	-1.88504	0	-0.584369	-0.584369	0	-0.631931	-0.631931	0	-3.10134	-3.10134	0
ALA	345	0		-1.34799	-1.34799	0	-0.375478	-0.375478	0	-0.458413	-0.458413	0	-2.18188	-2.18188	0		-1.39197	-1.39197	0	-0.429971	-0.429971	0	-0.417782	-0.417782	0	-2.23972	-2.23972	0		-1.27772	-1.27772	0	-0.362094	-0.362094	0	-0.477533	-0.477533	0	-2.11735	-2.11735	0
ASN	346	0		-2.54446	-2.54446	0	-1.42447	-1.42447	0	-4.28776	-4.28776	0	-8.25669	-8.25669	0		-2.60636	-2.60636	0	-1.05473	-1.05473	0	-3.1575	-3.1575	0	-6.81859	-6.81859	0		-2.74546	-2.74546	0	-1.27868	-1.27868	0	-2.91587	-2.91587	0	-6.94001	-6.94001	0
MET	347	0		-2.58819	-2.58819	0	-1.25645	-1.25645	0	-2.79493	-2.79493	0	-6.63957	-6.63957	0		-2.63743	-2.63743	0	-1.09441	-1.09441	0	-2.27796	-2.27796	0	-6.0098	-6.0098	0		-2.5435	-2.5435	0	-1.15177	-1.15177	0	-1.9902	-1.9902	0	-5.68547	-5.68547	0
TYR	348	0		-0.802581	-0.802581	0	-0.258365	-0.258365	0	-0.415153	-0.415153	0	-1.4761	-1.4761	0		-1.16276	-1.16276	0	-0.412046	-0.412046	0	-0.563098	-0.563098	0	-2.1379	-2.1379	0		-1.50478	-1.50478	0	-0.498327	-0.498327	0	-0.685468	-0.685468	0	-2.68858	-2.68858	0
ALA	349	0		-0.934751	-0.934751	0	-0.352533	-0.352533	0	-0.684751	-0.684751	0	-1.97203	-1.97203	0		-0.955067	-0.955067	0	-0.333652	-0.333652	0	-0.569073	-0.569073	0	-1.85779	-1.85779	0		-0.951482	-0.951482	0	-0.356597	-0.356597	0	-0.612333	-0.612333	0	-1.92041	-1.92041	0
GLU	350	0		29.5521	29.5521	0	12.548	12.548	0	18.2373	18.2373	0	60.3374	60.3374	0		30.1769	30.1769	0	11.9804	11.9804	0	16.9383	16.9383	0	59.0956	59.0956	0		29.4025	29.4025	0	12.0798	12.0798	0	15.9264	15.9264	0	57.4087	57.4087	0
GLY	351	0		-0.841061	-0.841061	0	-0.402964	-0.402964	0	-0.769837	-0.769837	0	-2.01386	-2.01386	0		-0.815488	-0.815488	0	-0.352533	-0.352533	0	-0.649618	-0.649618	0	-1.81764	-1.81764	0		-0.910134	-0.910134	0	-0.407983	-0.407983	0	-0.647228	-0.647228	0	-1.96535	-1.96535	0
GLY	352	0		-0.347992	-0.347992	0	-0.234226	-0.234226	0	-0.482792	-0.482792	0	-1.06501	-1.06501	0		-0.304971	-0.304971	0	-0.169455	-0.169455	0	-0.39173	-0.39173	0	-0.866156	-0.866156	0		-0.398901	-0.398901	0	-0.227533	-0.227533	0	-0.401052	-0.401052	0	-1.02749	-1.02749	0
GLN	353	0		0.527247	0.527247	0	0.0767208	0.0767208	0	0.0666826	0.0666826	0	0.67065	0.67065	0		0.525574	0.525574	0	0.117352	0.117352	0	0.0650096	0.0650096	0	0.707936	0.707936	0		0.457696	0.457696	0	0.0693117	0.0693117	0	0.0901052	0.0901052	0	0.617113	0.617113	0
TYR	354	0		0.334369	0.334369	0	0.0310707	0.0310707	0	-0.0442161	-0.0442161	0	0.321224	0.321224	0		0.393642	0.393642	0	0.0924952	0.0924952	0	0.00239006	0.00239006	0	0.488527	0.488527	0		0.387189	0.387189	0	0.0650096	0.0650096	0	0.0241396	0.0241396	0	0.476338	0.476338	0
SER	355	0		0.825048	0.825048	0	0.234704	0.234704	0	0.32218	0.32218	0	1.38193	1.38193	0		1.03585	1.03585	0	0.34369	0.34369	0	0.37739	0.37739	0	1.75693	1.75693	0		0.806166	0.806166	0	0.277725	0.277725	0	0.373327	0.373327	0	1.45722	1.45722	0
ASN	356	0		0.882648	0.882648	0	0.213193	0.213193	0	0.286568	0.286568	0	1.38241	1.38241	0		0.927581	0.927581	0	0.270793	0.270793	0	0.280593	0.280593	0	1.47897	1.47897	0		0.69001	0.69001	0	0.176147	0.176147	0	0.270554	0.270554	0	1.13671	1.13671	0
ALA	357	0		0.555449	0.555449	0	0.11066	0.11066	0	0.0700287	0.0700287	0	0.736138	0.736138	0		0.608987	0.608987	0	0.172801	0.172801	0	0.109943	0.109943	0	0.891731	0.891731	0		0.661329	0.661329	0	0.158461	0.158461	0	0.189293	0.189293	0	1.00908	1.00908	0
GLU	358	0		30.6735	30.6735	0	11.385	11.385	0	14.7768	14.7768	0	56.8353	56.8353	0		31.6465	31.6465	0	11.4964	11.4964	0	13.9457	13.9457	0	57.0886	57.0886	0		30.7108	30.7108	0	11.1695	11.1695	0	13.7254	13.7254	0	55.6057	55.6057	0
ASP	359	0		34.8609	34.8609	0	11.9754	11.9754	0	15.2067	15.2067	0	62.043	62.043	0		35.7811	35.7811	0	12.6697	12.6697	0	14.4027	14.4027	0	62.8535	62.8535	0		34.49	34.49	0	11.9242	11.9242	0	14.0268	14.0268	0	60.441	60.441	0
ILE	360	0		0.426147	0.426147	0	0.0779159	0.0779159	0	0.0083652	0.0083652	0	0.512428	0.512428	0		0.560707	0.560707	0	0.163241	0.163241	0	0.100143	0.100143	0	0.824091	0.824091	0		0.554015	0.554015	0	0.100621	0.100621	0	0.174713	0.174713	0	0.829349	0.829349	0
PHE	361	0		0.413002	0.413002	0	-0.109943	-0.109943	0	-0.594407	-0.594407	0	-0.291348	-0.291348	0		0.546606	0.546606	0	0.0913002	0.0913002	0	-0.375	-0.375	0	0.262906	0.262906	0		0.684512	0.684512	0	0.0217495	0.0217495	0	-0.249044	-0.249044	0	0.457217	0.457217	0
ARG	362	0		-32.4424	-32.4424	0	-11.0925	-11.0925	0	-13.6279	-13.6279	0	-57.1628	-57.1628	0		-33.6188	-33.6188	0	-11.7992	-11.7992	0	-13.1506	-13.1506	0	-58.5686	-58.5686	0		-29.256	-29.256	0	-10.4723	-10.4723	0	-12.5234	-12.5234	0	-52.2517	-52.2517	0
LYS	363	0		-35.3956	-35.3956	0	-11.7804	-11.7804	0	-14.7125	-14.7125	0	-61.8885	-61.8885	0		-36.5017	-36.5017	0	-12.7498	-12.7498	0	-13.9924	-13.9924	0	-63.2439	-63.2439	0		-35.5994	-35.5994	0	-12.048	-12.048	0	-13.8456	-13.8456	0	-61.493	-61.493	0
ALA	364	0		-0.0463671	-0.0463671	0	-0.119981	-0.119981	0	-0.534656	-0.534656	0	-0.701004	-0.701004	0		0.131931	0.131931	0	-0.0155354	-0.0155354	0	-0.302342	-0.302342	0	-0.185946	-0.185946	0		-0.081262	-0.081262	0	-0.13456	-0.13456	0	-0.334847	-0.334847	0	-0.550669	-0.550669	0
LEU	365	0		0.314293	0.314293	0	-0.0869981	-0.0869981	0	-0.424474	-0.424474	0	-0.197179	-0.197179	0		0.452199	0.452199	0	0.0638145	0.0638145	0	-0.310468	-0.310468	0	0.205545	0.205545	0		0.281788	0.281788	0	-0.0688337	-0.0688337	0	-0.330784	-0.330784	0	-0.11783	-0.11783	0
ARG	366	0		-31.8645	-31.8645	0	-10.9037	-10.9037	0	-12.8917	-12.8917	0	-55.6599	-55.6599	0		-33.1986	-33.1986	0	-11.6059	-11.6059	0	-12.7316	-12.7316	0	-57.5361	-57.5361	0		-31.9785	-31.9785	0	-10.8924	-10.8924	0	-12.5053	-12.5053	0	-55.3762	-55.3762	0
LEU	367	0		-0.893164	-0.893164	0	-0.108748	-0.108748	0	-0.57457	-0.57457	0	-1.57648	-1.57648	0		-0.951482	-0.951482	0	-0.388623	-0.388623	0	-0.407983	-0.407983	0	-1.74809	-1.74809	0		-0.921128	-0.921128	0	-0.216539	-0.216539	0	-0.460803	-0.460803	0	-1.59847	-1.59847	0
GLU	368	0		38.2106	38.2106	0	12.294	12.294	0	13.1606	13.1606	0	63.6652	63.6652	0		41.5139	41.5139	0	13.8893	13.8893	0	13.6147	13.6147	0	69.0179	69.0179	0		39.1836	39.1836	0	12.5091	12.5091	0	13.3501	13.3501	0	65.0428	65.0428	0
ASN	369	0		1.44742	1.44742	0	0.618786	0.618786	0	0.32696	0.32696	0	2.39317	2.39317	0		2.95363	2.95363	0	0.834608	0.834608	0	0.573136	0.573136	0	4.36137	4.36137	0		1.4326	1.4326	0	0.542782	0.542782	0	0.455306	0.455306	0	2.43069	2.43069	0
ILE	370	1		-0.880019	-0.880019	0	0.0188815	0.0188815	0	-0.76912	-0.76912	0	-1.63026	-1.63026	0		-1.45626	-1.45626	0	-0.559751	-0.559751	0	-0.588193	-0.588193	0	-2.6042	-2.6042	0		-1.13599	-1.13599	0	-0.0695507	-0.0695507	0	-0.743069	-0.743069	0	-1.94861	-1.94861	0
THR	371	1		-3.21917	-3.20554	-0.01363	-0.592256	-0.592256	0	-0.218212	-0.218212	0	-4.02964	-4.01601	-0.01363		-4.57242	-4.57242	0	-1.25574	-1.25574	0	-0.0377629	-0.0377629	0	-5.86592	-5.86592	0		-4.12165	-3.91252	-0.20913	-1.10445	-1.10445	0	-0.185229	-0.185229	0	-5.41133	-5.2022	-0.20913
ASP	372	0		43.2459	43.2459	0	15.988	15.988	0	15.6714	15.6714	0	74.9053	74.9053	0		44.7859	44.7859	0	15.9696	15.9696	0	17.6334	17.6334	0	78.3889	78.3889	0		43.6816	43.6816	0	15.4814	15.4814	0	16.787	16.787	0	75.95	75.95	0
ASP	373	1		55.6503	55.6503	0	24.0868	24.0868	0	20.1217	20.1217	0	99.8588	99.8588	0		55.1252	55.1252	0	20.8944	20.8944	0	30.4971	30.4967	0.0004	106.517	106.516	0.0004		56.3239	56.3239	0	22.4842	22.4842	0	20.7677	20.9847	-0.217	99.5758	99.7928	-0.217
HIS	374	1		-8.48757	-7.62859	-0.85898	-3.64962	-3.64412	-0.0055	-0.972514	-0.972514	0	-13.1097	-12.2452	-0.86448		-5.43284	-5.24904	-0.1838	-1.38958	-1.38576	-0.00382	-2.30999	-2.30999	0	-9.13241	-8.94479	-0.18762		-5.9142	-4.96845	-0.94575	-3.30999	-2.7598	-0.55019	-0.410134	-0.404398	-0.005736	-9.63432	-8.13265	-1.50168
LYS	375	0		-43.0629	-43.0629	0	-14.5765	-14.5765	0	-15.0631	-15.0631	0	-72.7025	-72.7025	0		-46.4787	-46.4787	0	-15.9539	-15.9539	0	-16.2371	-16.2371	0	-78.6697	-78.6697	0		-44.2435	-44.2435	0	-14.5485	-14.5485	0	-15.6396	-15.6396	0	-74.4316	-74.4316	0
HIS	376	0		-0.247849	-0.247849	0	0.288241	0.288241	0	0.973231	0.973231	0	1.01362	1.01362	0		-0.486855	-0.486855	0	0.00573614	0.00573614	0	0.741874	0.741874	0	0.260755	0.260755	0		-0.140296	-0.140296	0	0.301864	0.301864	0	1.25813	1.25813	0	1.4197	1.4197	0
GLN	377	1		-4.52844	-4.52844	0	-1.87715	-1.87715	0	-3.88074	-1.2457	-2.63504	-10.2863	-7.65129	-2.63504		-3.01458	-3.01458	0	-1.03585	-1.03585	0	-29.9551	-13.8456	-16.1095	-34.0055	-17.896	-16.1095		-2.53752	-2.53752	0	-1.03633	-1.03633	0	-3.22371	-0.586998	-2.63671	-6.79756	-4.16085	-2.63671
ILE	378	0		-2.43738	-2.43738	0	-0.69957	-0.69957	0	-0.622132	-0.622132	0	-3.75908	-3.75908	0		-2.59441	-2.59441	0	-0.838671	-0.838671	0	-0.785373	-0.785373	0	-4.21845	-4.21845	0		-2.5055	-2.5055	0	-0.699809	-0.699809	0	-0.924713	-0.924713	0	-4.13002	-4.13002	0
HIS	379	0		-1.31501	-1.31501	0	-0.308556	-0.308556	0	0.192161	0.192161	0	-1.43141	-1.43141	0		-1.37835	-1.37835	0	-0.395793	-0.395793	0	-0.0810229	-0.0810229	0	-1.85517	-1.85517	0		-1.22108	-1.22108	0	-0.27175	-0.27175	0	-0.0181644	-0.0181644	0	-1.51099	-1.51099	0
TYR	380	0		-1.44694	-1.44694	0	-0.705784	-0.705784	0	-1.02772	-1.02772	0	-3.18044	-3.18044	0		-1.43045	-1.43045	0	-0.561424	-0.561424	0	-0.994981	-0.994981	0	-2.98686	-2.98686	0		-1.48279	-1.48279	0	-0.628107	-0.628107	0	-1.12859	-1.12859	0	-3.23949	-3.23949	0
HIS	381	1		-0.0267686	-0.0267686	0	0.139101	0.139101	0	2.17495	2.18117	-0.00622	2.28728	2.2935	-0.00622		-2.89054	-2.89054	0	-1.13289	-1.13289	0	-3.12643	-3.12165	-0.00478	-7.14986	-7.14508	-0.00478		-1.63552	-1.63552	0	-0.487094	-0.487094	0	-0.570507	-0.569312	-0.001195	-2.69312	-2.69193	-0.001195
TYR	382	0		-1.43762	-1.43762	0	-0.496415	-0.496415	0	-0.754063	-0.754063	0	-2.6881	-2.6881	0		-1.36353	-1.36353	0	-0.472753	-0.472753	0	-0.685946	-0.685946	0	-2.52223	-2.52223	0		-1.47036	-1.47036	0	-0.484704	-0.484704	0	-0.720363	-0.720363	0	-2.67543	-2.67543	0
GLY	383	0		-0.792304	-0.792304	0	-0.291109	-0.291109	0	-0.31501	-0.31501	0	-1.39842	-1.39842	0		-0.83891	-0.83891	0	-0.286329	-0.286329	0	-0.387428	-0.387428	0	-1.51267	-1.51267	0		-0.80999	-0.80999	0	-0.269837	-0.269837	0	-0.37978	-0.37978	0	-1.45961	-1.45961	0
ARG	384	0		-32.9285	-32.9285	0	-14.4802	-14.4802	0	-20.9637	-20.9637	0	-68.3724	-68.3724	0		-33.3638	-33.3638	0	-13.2469	-13.2469	0	-19.6962	-19.6962	0	-66.3069	-66.3069	0		-32.7686	-32.7686	0	-13.6692	-13.6692	0	-19.3867	-19.3867	0	-65.8245	-65.8245	0
PHE	385	0		-1.04924	-1.04924	0	-0.430927	-0.430927	0	-0.828155	-0.828155	0	-2.30832	-2.30832	0		-1.06668	-1.06668	0	-0.398423	-0.398423	0	-0.70196	-0.70196	0	-2.16706	-2.16706	0		-1.05569	-1.05569	0	-0.412046	-0.412046	0	-0.693834	-0.693834	0	-2.16157	-2.16157	0
GLN	386	0		-1.48542	-1.48542	0	-0.518164	-0.518164	0	-0.784417	-0.784417	0	-2.788	-2.788	0		-1.5588	-1.5588	0	-0.543738	-0.543738	0	-0.765057	-0.765057	0	-2.8676	-2.8676	0		-1.50263	-1.50263	0	-0.52175	-0.52175	0	-0.757409	-0.757409	0	-2.78179	-2.78179	0
GLU	387	0		25.9668	25.9668	0	10.821	10.821	0	13.842	13.842	0	50.6298	50.6298	0		26.4171	26.4171	0	10.2333	10.2333	0	13.4821	13.4821	0	50.1325	50.1325	0		26.1702	26.1702	0	10.4806	10.4806	0	13.4343	13.4343	0	50.0851	50.0851	0
PHE	388	0		-0.536568	-0.536568	0	-0.297801	-0.297801	0	-0.457935	-0.457935	0	-1.2923	-1.2923	0		-0.547323	-0.547323	0	-0.243308	-0.243308	0	-0.461281	-0.461281	0	-1.25191	-1.25191	0		-0.552342	-0.552342	0	-0.275574	-0.275574	0	-0.466061	-0.466061	0	-1.29398	-1.29398	0
HIS	389	0		-1.39101	-1.39101	0	-0.695746	-0.695746	0	-1.32648	-1.32648	0	-3.41324	-3.41324	0		-1.34823	-1.34823	0	-0.576482	-0.576482	0	-1.11735	-1.11735	0	-3.04206	-3.04206	0		-1.36711	-1.36711	0	-0.635277	-0.635277	0	-1.09273	-1.09273	0	-3.09512	-3.09512	0
ARG	390	0		-27.2352	-27.2352	0	-10.4761	-10.4761	0	-13.6761	-13.6761	0	-51.3874	-51.3874	0		-27.7426	-27.7426	0	-10.3126	-10.3126	0	-12.9271	-12.9271	0	-50.9823	-50.9823	0		-27.2973	-27.2973	0	-10.2598	-10.2598	0	-12.7158	-12.7158	0	-50.2729	-50.2729	0
LYS	391	0		-23.3924	-23.3924	0	-9.51506	-9.51506	0	-12.3057	-12.3057	0	-45.2132	-45.2132	0		-23.5753	-23.5753	0	-9.05521	-9.05521	0	-11.5963	-11.5963	0	-44.2268	-44.2268	0		-24.3439	-24.3439	0	-9.63002	-9.63002	0	-12.1329	-12.1329	0	-46.1068	-46.1068	0
SER	392	0		0.297323	0.297323	0	0.116157	0.116157	0	0.104446	0.104446	0	0.517926	0.517926	0		0.291587	0.291587	0	0.0987094	0.0987094	0	0.114006	0.114006	0	0.504302	0.504302	0		-0.04326	-0.04326	0	-0.00478011	-0.00478011	0	-0.0210325	-0.0210325	0	-0.0690726	-0.0690726	0
GLU	393	0		22.6508	22.6508	0	9.08509	9.08509	0	10.9706	10.9706	0	42.7065	42.7065	0		23.1052	23.1052	0	8.76171	8.76171	0	10.8222	10.8222	0	42.6891	42.6891	0		22.8222	22.8222	0	8.84775	8.84775	0	10.7359	10.7359	0	42.4059	42.4059	0
ASN	394	0		0.921367	0.921367	0	0.387189	0.387189	0	0.542543	0.542543	0	1.8511	1.8511	0		0.966061	0.966061	0	0.366396	0.366396	0	0.530354	0.530354	0	1.86281	1.86281	0		1.06334	1.06334	0	0.395554	0.395554	0	0.518164	0.518164	0	1.97706	1.97706	0
THR	395	0		0.464627	0.464627	0	0.201482	0.201482	0	0.20674	0.20674	0	0.872849	0.872849	0		0.474187	0.474187	0	0.177581	0.177581	0	0.243308	0.243308	0	0.895076	0.895076	0		0.264101	0.264101	0	0.115918	0.115918	0	0.1587	0.1587	0	0.538719	0.538719	0
ALA	396	0		0.392686	0.392686	0	0.16109	0.16109	0	0.0865201	0.0865201	0	0.640296	0.640296	0		0.401769	0.401769	0	0.14412	0.14412	0	0.15392	0.15392	0	0.699809	0.699809	0		0.340583	0.340583	0	0.129063	0.129063	0	0.131214	0.131214	0	0.60086	0.60086	0
ILE	397	0		0.797323	0.797323	0	0.298757	0.298757	0	0.302103	0.302103	0	1.39818	1.39818	0		0.827199	0.827199	0	0.290631	0.290631	0	0.352294	0.352294	0	1.47012	1.47012	0		0.815966	0.815966	0	0.28848	0.28848	0	0.355402	0.355402	0	1.45985	1.45985	0
HIS	398	0		0.163719	0.163719	0	0.121654	0.121654	0	0.0633365	0.0633365	0	0.34871	0.34871	0		1.07409	1.07409	0	0.422323	0.422323	0	0.631692	0.631692	0	2.12811	2.12811	0		0.211759	0.211759	0	0.128107	0.128107	0	0.164436	0.164436	0	0.504302	0.504302	0
HIS	399	0		0.102533	0.102533	0	0.0750478	0.0750478	0	-0.0368069	-0.0368069	0	0.140774	0.140774	0		-31.2108	-31.2108	0	-11.4591	-11.4591	0	-14.1021	-14.1021	0	-56.772	-56.772	0		0.153442	0.153442	0	0.0893881	0.0893881	0	0.081979	0.081979	0	0.324809	0.324809	0
TYR	400	0		0.631692	0.631692	0	0.238289	0.238289	0	0.101338	0.101338	0	0.971319	0.971319	0		0.72347	0.72347	0	0.257409	0.257409	0	0.270554	0.270554	0	1.25143	1.25143	0		0.749283	0.749283	0	0.277247	0.277247	0	0.280354	0.280354	0	1.30688	1.30688	0
LEU	401	0		1.03633	1.03633	0	0.395554	0.395554	0	0.318595	0.318595	0	1.75048	1.75048	0		1.08939	1.08939	0	0.385277	0.385277	0	0.4424	0.4424	0	1.91707	1.91707	0		1.05784	1.05784	0	0.384321	0.384321	0	0.412285	0.412285	0	1.85445	1.85445	0
GLU	402	0		31.1919	31.1919	0	11.8611	11.8611	0	12.9931	12.9931	0	56.0461	56.0461	0		32.2913	32.2913	0	11.767	11.767	0	13.6867	13.6867	0	57.745	57.745	0		31.603	31.603	0	11.6047	11.6047	0	13.43	13.43	0	56.6377	56.6377	0
ALA	403	0		0.330306	0.330306	0	0.119503	0.119503	0	-0.2837	-0.2837	0	0.166109	0.166109	0		0.356836	0.356836	0	0.125239	0.125239	0	-0.0372849	-0.0372849	0	0.44479	0.44479	0		0.362811	0.362811	0	0.124522	0.124522	0	-0.12261	-0.12261	0	0.364723	0.364723	0
LEU	404	0		0.430688	0.430688	0	0.0724187	0.0724187	0	-0.166109	-0.166109	0	0.336998	0.336998	0		0.483748	0.483748	0	0.122849	0.122849	0	-0.0757648	-0.0757648	0	0.530832	0.530832	0		0.484704	0.484704	0	0.0956023	0.0956023	0	-0.124283	-0.124283	0	0.456023	0.456023	0
LYS	405	0		-26.2968	-26.2968	0	-10.0918	-10.0918	0	-11.0724	-11.0724	0	-47.461	-47.461	0		-27.0961	-27.0961	0	-9.95674	-9.95674	0	-11.522	-11.522	0	-48.5748	-48.5748	0		-26.6869	-26.6869	0	-9.89747	-9.89747	0	-11.348	-11.348	0	-47.9324	-47.9324	0
VAL	406	0		0.354446	0.354446	0	0.206501	0.206501	0	-0.152247	-0.152247	0	0.4087	0.4087	0		0.249522	0.249522	0	0.122132	0.122132	0	-0.000239006	-0.000239006	0	0.371415	0.371415	0		0.342495	0.342495	0	0.168021	0.168021	0	-0.0898662	-0.0898662	0	0.42065	0.42065	0
LYS	407	0		-45.5853	-45.5853	0	-19.6415	-19.6415	0	-16.511	-16.511	0	-81.7378	-81.7378	0		-47.6195	-47.6195	0	-18.4959	-18.4959	0	-23.3994	-23.3994	0	-89.5148	-89.5148	0		-44.2194	-44.2194	0	-17.5844	-17.5844	0	-18.1912	-18.1912	0	-79.995	-79.995	0
ASP	408	0		31.8877	31.8877	0	13.1628	13.1628	0	12.6415	12.6415	0	57.692	57.692	0		32.4749	32.4749	0	12.4438	12.4438	0	14.4142	14.4142	0	59.3329	59.3329	0		32.539	32.539	0	12.8231	12.8231	0	14.0344	14.0344	0	59.3965	59.3965	0
ARG	409	0		-31.598	-31.598	0	-13.5731	-13.5731	0	-12.6353	-12.6353	0	-57.8064	-57.8064	0		-32.0026	-32.0026	0	-12.7063	-12.7063	0	-14.3881	-14.3881	0	-59.097	-59.097	0		-32.0122	-32.0122	0	-13.245	-13.245	0	-14.2839	-14.2839	0	-59.5411	-59.5411	0
SER	410	0		-1.19837	-1.19837	0	-0.401769	-0.401769	0	-0.0578394	-0.0578394	0	-1.65798	-1.65798	0		-1.26769	-1.26769	0	-0.400574	-0.400574	0	-0.491874	-0.491874	0	-2.16014	-2.16014	0		-1.14651	-1.14651	0	-0.334847	-0.334847	0	-0.0444551	-0.0444551	0	-1.52581	-1.52581	0
PRO	411	1		-1.85899	-1.85899	0	-1.08963	-1.08963	0	0.106358	0.106358	0	-2.84226	-2.84226	0		-1.78179	-1.78179	0	-0.832696	-0.832696	0	-1.35373	-1.35373	0	-3.96822	-3.96822	0		-1.96678	-1.96678	0	-1.01769	-1.01769	0	-1.0478	-1.0478	0	-4.03227	-4.03227	0
LEU	412	1		-1.90655	-1.90655	0	-1.00884	-1.00884	0	-0.829589	-0.829589	0	-3.74498	-3.74498	0		-1.86568	-1.86568	0	-0.775813	-0.775813	0	-1.50454	-1.50454	0	-4.14603	-4.14603	0		-1.80019	-1.80019	0	-0.840105	-0.840105	0	-1.47538	-1.47514	-0.00024	-4.11567	-4.11543	-0.00024
ARG	413	0		-30.9195	-30.9195	0	-13.2937	-13.2937	0	-12.995	-12.995	0	-57.2082	-57.2082	0		-31.4099	-31.4099	0	-12.3619	-12.3619	0	-15.0029	-15.0029	0	-58.7747	-58.7747	0		-31.0234	-31.0234	0	-12.6809	-12.6809	0	-14.5404	-14.5404	0	-58.2447	-58.2447	0
THR	414	0		-0.483748	-0.483748	0	-0.248088	-0.248088	0	0.0040631	0.0040631	0	-0.727773	-0.727773	0		-0.085325	-0.085325	0	-0.0757648	-0.0757648	0	0.0669216	0.0669216	0	-0.0941682	-0.0941682	0		-0.149379	-0.149379	0	-0.0987094	-0.0987094	0	0.082218	0.082218	0	-0.16587	-0.16587	0
LYS	415	0		-34.2445	-34.2445	0	-16.1188	-16.1188	0	-19.1377	-19.1377	0	-69.501	-69.501	0		-34.619	-34.619	0	-14.4075	-14.4075	0	-20.577	-20.577	0	-69.6035	-69.6035	0		-34.587	-34.587	0	-15.3329	-15.3329	0	-21.9618	-21.9618	0	-71.8817	-71.8817	0
LEU	416	0		-1.4412	-1.4412	0	-0.691205	-0.691205	0	-0.747371	-0.747371	0	-2.87978	-2.87978	0		-1.4185	-1.4185	0	-0.571702	-0.571702	0	-0.923757	-0.923757	0	-2.91396	-2.91396	0		-1.42328	-1.42328	0	-0.622849	-0.622849	0	-0.932839	-0.932839	0	-2.97897	-2.97897	0
THR	417	0		-0.47108	-0.47108	0	-0.202677	-0.202677	0	-0.0542543	-0.0542543	0	-0.728011	-0.728011	0		-0.500717	-0.500717	0	-0.189054	-0.189054	0	-0.178537	-0.178537	0	-0.868308	-0.868308	0		-0.640057	-0.640057	0	-0.249522	-0.249522	0	-0.222036	-0.222036	0	-1.11162	-1.11162	0
SER	418	0		-0.490201	-0.490201	0	-0.27175	-0.27175	0	-0.154876	-0.154876	0	-0.916827	-0.916827	0		-0.584369	-0.584369	0	-0.261472	-0.261472	0	-0.348948	-0.348948	0	-1.19479	-1.19479	0		-0.728967	-0.728967	0	-0.353011	-0.353011	0	-0.511472	-0.511472	0	-1.59345	-1.59345	0
ALA	419	0		-0.739245	-0.739245	0	-0.391252	-0.391252	0	-0.533461	-0.533461	0	-1.66396	-1.66396	0		-0.725621	-0.725621	0	-0.319073	-0.319073	0	-0.550191	-0.550191	0	-1.59489	-1.59489	0		-0.735899	-0.735899	0	-0.353011	-0.353011	0	-0.555449	-0.555449	0	-1.64436	-1.64436	0
LEU	420	0		-0.934512	-0.934512	0	-0.408222	-0.408222	0	-0.469168	-0.469168	0	-1.8119	-1.8119	0		-0.946224	-0.946224	0	-0.362333	-0.362333	0	-0.518642	-0.518642	0	-1.8272	-1.8272	0		-0.934034	-0.934034	0	-0.379302	-0.379302	0	-0.518881	-0.518881	0	-1.83222	-1.83222	0
LYS	421	0		-23.9529	-23.9529	0	-10.0925	-10.0925	0	-10.9718	-10.9718	0	-45.0172	-45.0172	0		-24.3654	-24.3654	0	-9.52294	-9.52294	0	-11.5368	-11.5368	0	-45.4251	-45.4251	0		-24.0014	-24.0014	0	-9.67447	-9.67447	0	-11.3628	-11.3628	0	-45.0387	-45.0387	0
LYS	422	0		-25.2608	-25.2608	0	-10.7541	-10.7541	0	-13.2715	-13.2715	0	-49.2864	-49.2864	0		-25.6747	-25.6747	0	-10.0937	-10.0937	0	-13.1874	-13.1874	0	-48.9558	-48.9558	0		-24.7734	-24.7734	0	-10.0313	-10.0313	0	-12.5918	-12.5918	0	-47.3965	-47.3965	0
LEU	423	0		-0.765774	-0.765774	0	-0.362811	-0.362811	0	-0.527725	-0.527725	0	-1.65631	-1.65631	0		-0.76195	-0.76195	0	-0.314532	-0.314532	0	-0.50956	-0.50956	0	-1.58604	-1.58604	0		-0.742352	-0.742352	0	-0.330306	-0.330306	0	-0.503346	-0.503346	0	-1.576	-1.576	0
SER	424	0		-0.538241	-0.538241	0	-0.252868	-0.252868	0	-0.313815	-0.313815	0	-1.10492	-1.10492	0		-0.535373	-0.535373	0	-0.222753	-0.222753	0	-0.330545	-0.330545	0	-1.08867	-1.08867	0		-0.551864	-0.551864	0	-0.241396	-0.241396	0	-0.339866	-0.339866	0	-1.13313	-1.13313	0
THR	425	0		-0.448375	-0.448375	0	-0.217017	-0.217017	0	-0.260994	-0.260994	0	-0.926386	-0.926386	0		-0.443356	-0.443356	0	-0.188337	-0.188337	0	-0.272706	-0.272706	0	-0.904399	-0.904399	0		-0.42065	-0.42065	0	-0.189054	-0.189054	0	-0.26434	-0.26434	0	-0.874044	-0.874044	0
LYS	426	0		-21.0717	-21.0717	0	-8.5196	-8.5196	0	-10.1924	-10.1924	0	-39.7837	-39.7837	0		-21.4668	-21.4668	0	-8.20459	-8.20459	0	-10.0848	-10.0848	0	-39.7562	-39.7562	0		-21.1704	-21.1704	0	-8.28705	-8.28705	0	-9.96965	-9.96965	0	-39.4271	-39.4271	0
ARG	427	0		-21.5839	-21.5839	0	-8.5294	-8.5294	0	-10.0361	-10.0361	0	-40.1494	-40.1494	0		-22.0643	-22.0643	0	-8.29828	-8.29828	0	-10.0045	-10.0045	0	-40.3671	-40.3671	0		-21.7488	-21.7488	0	-8.34226	-8.34226	0	-9.9087	-9.9087	0	-39.9998	-39.9998	0
LEU	428	0		-0.488767	-0.488767	0	-0.20196	-0.20196	0	-0.229924	-0.229924	0	-0.920651	-0.920651	0		-0.500956	-0.500956	0	-0.189532	-0.189532	0	-0.245459	-0.245459	0	-0.935947	-0.935947	0		-0.486138	-0.486138	0	-0.190727	-0.190727	0	-0.243069	-0.243069	0	-0.919934	-0.919934	0
CYS	429	0		-0.385038	-0.385038	0	-0.167065	-0.167065	0	-0.208891	-0.208891	0	-0.760994	-0.760994	0		-0.380497	-0.380497	0	-0.149379	-0.149379	0	-0.204111	-0.204111	0	-0.733987	-0.733987	0		-0.35086	-0.35086	0	-0.142686	-0.142686	0	-0.186424	-0.186424	0	-0.67997	-0.67997	0
HIS	430	0		-0.152008	-0.152008	0	-0.0783939	-0.0783939	0	-0.116874	-0.116874	0	-0.347276	-0.347276	0		-0.135516	-0.135516	0	-0.0635755	-0.0635755	0	-0.103489	-0.103489	0	-0.30258	-0.30258	0		-0.217017	-0.217017	0	-0.103728	-0.103728	0	-0.150813	-0.150813	0	-0.471558	-0.471558	0
ASN	431	0		-0.125956	-0.125956	0	-0.039914	-0.039914	0	-0.0862811	-0.0862811	0	-0.252151	-0.252151	0		-0.138862	-0.138862	0	-0.0461281	-0.0461281	0	-0.0736138	-0.0736138	0	-0.258604	-0.258604	0		-0.108748	-0.108748	0	-0.0344168	-0.0344168	0	-0.0571224	-0.0571224	0	-0.200287	-0.200287	0
ALA	432	0		0.198614	0.198614	0	0.0738528	0.0738528	0	0.0659656	0.0659656	0	0.338432	0.338432	0		0.215822	0.215822	0	0.0736138	0.0736138	0	0.0781549	0.0781549	0	0.367591	0.367591	0		0.19479	0.19479	0	0.0645315	0.0645315	0	0.0673996	0.0673996	0	0.326721	0.326721	0
LEU	433	0		0.386711	0.386711	0	0.14412	0.14412	0	0.170172	0.170172	0	0.701003	0.701003	0		0.401052	0.401052	0	0.143164	0.143164	0	0.173757	0.173757	0	0.717973	0.717973	0		0.388384	0.388384	0	0.138384	0.138384	0	0.170172	0.170172	0	0.69694	0.69694	0
ASP	434	0		20.479	20.479	0	7.9859	7.9859	0	9.06429	9.06429	0	37.5292	37.5292	0		20.9785	20.9785	0	7.82242	7.82242	0	9.14986	9.14986	0	37.9508	37.9508	0		20.6831	20.6831	0	7.83341	7.83341	0	9.05449	9.05449	0	37.571	37.571	0
VAL	435	0		0.422323	0.422323	0	0.194312	0.194312	0	0.21391	0.21391	0	0.830545	0.830545	0		0.431644	0.431644	0	0.175908	0.175908	0	0.236616	0.236616	0	0.844168	0.844168	0		0.399857	0.399857	0	0.173996	0.173996	0	0.223948	0.223948	0	0.797801	0.797801	0
GLN	436	0		-0.281071	-0.281071	0	-0.0552103	-0.0552103	0	-0.0884321	-0.0884321	0	-0.424713	-0.424713	0		-0.309034	-0.309034	0	-0.0795889	-0.0795889	0	-0.0685946	-0.0685946	0	-0.457217	-0.457217	0		-0.292304	-0.292304	0	-0.0566444	-0.0566444	0	-0.0633365	-0.0633365	0	-0.412285	-0.412285	0
SER	437	0		0.136233	0.136233	0	0.082935	0.082935	0	0.0621415	0.0621415	0	0.281309	0.281309	0		0.131692	0.131692	0	0.0678776	0.0678776	0	0.0908222	0.0908222	0	0.290392	0.290392	0		0.255736	0.255736	0	0.119503	0.119503	0	0.134082	0.134082	0	0.509321	0.509321	0
LEU	438	0		0.48088	0.48088	0	0.212476	0.212476	0	0.195507	0.195507	0	0.888863	0.888863	0		0.494503	0.494503	0	0.195746	0.195746	0	0.233031	0.233031	0	0.92328	0.92328	0		0.48327	0.48327	0	0.197897	0.197897	0	0.22586	0.22586	0	0.907027	0.907027	0
SER	439	0		0.508365	0.508365	0	0.242113	0.242113	0	0.226577	0.226577	0	0.977055	0.977055	0		0.517208	0.517208	0	0.214627	0.214627	0	0.278681	0.278681	0	1.01052	1.01052	0		0.552581	0.552581	0	0.219885	0.219885	0	0.271033	0.271033	0	1.0435	1.0435	0
ALA	440	0		0.115679	0.115679	0	0.082457	0.082457	0	0.0215105	0.0215105	0	0.219646	0.219646	0		0.104685	0.104685	0	0.0599904	0.0599904	0	0.0654876	0.0654876	0	0.230163	0.230163	0		0.177342	0.177342	0	0.0936902	0.0936902	0	0.0922562	0.0922562	0	0.363288	0.363288	0
LEU	441	0		0.241396	0.241396	0	0.0984704	0.0984704	0	0.0224665	0.0224665	0	0.362333	0.362333	0		0.246654	0.246654	0	0.0936902	0.0936902	0	0.0664436	0.0664436	0	0.406788	0.406788	0		0.213671	0.213671	0	0.0793499	0.0793499	0	0.0380019	0.0380019	0	0.331023	0.331023	0
GLY	442	0		0.373566	0.373566	0	0.166826	0.166826	0	0.126195	0.126195	0	0.666587	0.666587	0		0.37978	0.37978	0	0.151052	0.151052	0	0.167304	0.167304	0	0.698136	0.698136	0		0.348948	0.348948	0	0.151291	0.151291	0	0.152964	0.152964	0	0.653203	0.653203	0
PHE	443	0		-0.0599904	-0.0599904	0	0.0258126	0.0258126	0	-0.0250956	-0.0250956	0	-0.0592734	-0.0592734	0		-0.0956023	-0.0956023	0	-0.00143403	-0.00143403	0	-0.00693117	-0.00693117	0	-0.103968	-0.103968	0		-0.111377	-0.111377	0	0.00358509	0.00358509	0	-0.0203155	-0.0203155	0	-0.128107	-0.128107	0
VAL	444	0		-0.0537763	-0.0537763	0	-0.0109943	-0.0109943	0	-0.132648	-0.132648	0	-0.197419	-0.197419	0		-0.0332218	-0.0332218	0	-0.00382409	-0.00382409	0	-0.0767208	-0.0767208	0	-0.113767	-0.113767	0		-0.0506692	-0.0506692	0	-0.00932122	-0.00932122	0	-0.0903442	-0.0903442	0	-0.150335	-0.150335	0
TYR	445	0		0.283939	0.283939	0	0.135516	0.135516	0	0.0523423	0.0523423	0	0.471797	0.471797	0		0.288002	0.288002	0	0.119742	0.119742	0	0.102294	0.102294	0	0.510038	0.510038	0		0.274618	0.274618	0	0.119264	0.119264	0	0.0893881	0.0893881	0	0.48327	0.48327	0
LYS	446	0		-23.6812	-23.6812	0	-9.25765	-9.25765	0	-9.39054	-9.39054	0	-42.3294	-42.3294	0		-24.304	-24.304	0	-9.03155	-9.03155	0	-10.0026	-10.0026	0	-43.3381	-43.3381	0		-24.3002	-24.3002	0	-9.18475	-9.18475	0	-9.97801	-9.97801	0	-43.463	-43.463	0
LEU	447	0		-0.292782	-0.292782	0	-0.082218	-0.082218	0	-0.159178	-0.159178	0	-0.534178	-0.534178	0		-0.306166	-0.306166	0	-0.0903442	-0.0903442	0	-0.171128	-0.171128	0	-0.567638	-0.567638	0		-0.335325	-0.335325	0	-0.0932122	-0.0932122	0	-0.163719	-0.163719	0	-0.592256	-0.592256	0
GLU	448	0		23.8258	23.8258	0	9.96534	9.96534	0	10.451	10.451	0	44.2421	44.2421	0		24.2772	24.2772	0	9.44981	9.44981	0	11.1448	11.1448	0	44.8718	44.8718	0		23.9644	23.9644	0	9.63408	9.63408	0	10.9969	10.9969	0	44.5954	44.5954	0
GLY	449	0		-0.529876	-0.529876	0	-0.223709	-0.223709	0	-0.217734	-0.217734	0	-0.971319	-0.971319	0		-0.542543	-0.542543	0	-0.207457	-0.207457	0	-0.256214	-0.256214	0	-1.00621	-1.00621	0		-0.533461	-0.533461	0	-0.211998	-0.211998	0	-0.24761	-0.24761	0	-0.993069	-0.993069	0
GLU	450	0		20.5975	20.5975	0	8.40129	8.40129	0	8.64723	8.64723	0	37.646	37.646	0		20.9065	20.9065	0	8.0239	8.0239	0	9.07075	9.07075	0	38.0011	38.0011	0		20.8016	20.8016	0	8.1979	8.1979	0	9.05425	9.05425	0	38.0538	38.0538	0
LYS	451	0		-20.3059	-20.3059	0	-8.07361	-8.07361	0	-7.98518	-7.98518	0	-36.3647	-36.3647	0		-20.6565	-20.6565	0	-7.80043	-7.80043	0	-8.44216	-8.44216	0	-36.8991	-36.8991	0		-20.3406	-20.3406	0	-7.82122	-7.82122	0	-8.29446	-8.29446	0	-36.4563	-36.4563	0
ARG	452	0		-18.2617	-18.2617	0	-7.31979	-7.31979	0	-7.56573	-7.56573	0	-33.1472	-33.1472	0		-18.6281	-18.6281	0	-7.08317	-7.08317	0	-7.89388	-7.89388	0	-33.6052	-33.6052	0		-18.4704	-18.4704	0	-7.17663	-7.17663	0	-7.83772	-7.83772	0	-33.4847	-33.4847	0
GLN	453	0		0.0626195	0.0626195	0	-0.0102772	-0.0102772	0	0.0518642	0.0518642	0	0.104206	0.104206	0		0.0181644	0.0181644	0	-0.0162524	-0.0162524	0	0.00669216	0.00669216	0	0.00860416	0.00860416	0		0.150096	0.150096	0	0.0305927	0.0305927	0	0.0676386	0.0676386	0	0.248327	0.248327	0
ALA	454	0		-0.274618	-0.274618	0	-0.142208	-0.142208	0	-0.123327	-0.123327	0	-0.540153	-0.540153	0		-0.279637	-0.279637	0	-0.123088	-0.123088	0	-0.151291	-0.151291	0	-0.554016	-0.554016	0		-0.255497	-0.255497	0	-0.125	-0.125	0	-0.140535	-0.140535	0	-0.521032	-0.521032	0
ALA	455	0		-0.15631	-0.15631	0	-0.0757648	-0.0757648	0	-0.040153	-0.040153	0	-0.272228	-0.272228	0		-0.183795	-0.183795	0	-0.0771989	-0.0771989	0	-0.0736138	-0.0736138	0	-0.334608	-0.334608	0		-0.168499	-0.168499	0	-0.0752868	-0.0752868	0	-0.0666826	-0.0666826	0	-0.310468	-0.310468	0
GLU	456	0		18.1413	18.1413	0	7.18905	7.18905	0	7.58819	7.58819	0	32.9185	32.9185	0		18.5294	18.5294	0	6.9902	6.9902	0	7.85325	7.85325	0	33.3728	33.3728	0		18.3478	18.3478	0	7.04924	7.04924	0	7.788	7.788	0	33.185	33.185	0
TYR	457	0		-0.195029	-0.195029	0	-0.118547	-0.118547	0	-0.107553	-0.107553	0	-0.421129	-0.421129	0		-0.181644	-0.181644	0	-0.0922562	-0.0922562	0	-0.127629	-0.127629	0	-0.401529	-0.401529	0		-0.163719	-0.163719	0	-0.0967973	-0.0967973	0	-0.119981	-0.119981	0	-0.380497	-0.380497	0
TYR	458	0		-0.347275	-0.347275	0	-0.152486	-0.152486	0	-0.166826	-0.166826	0	-0.666587	-0.666587	0		-0.330784	-0.330784	0	-0.131931	-0.131931	0	-0.175191	-0.175191	0	-0.637906	-0.637906	0		-0.344407	-0.344407	0	-0.150335	-0.150335	0	-0.158461	-0.158461	0	-0.653203	-0.653203	0
GLU	459	0		17.9027	17.9027	0	6.94694	6.94694	0	7.26721	7.26721	0	32.1168	32.1168	0		18.3291	18.3291	0	6.81549	6.81549	0	7.52175	7.52175	0	32.6663	32.6663	0		18.1016	18.1016	0	6.82314	6.82314	0	7.43547	7.43547	0	32.3602	32.3602	0
LYS	460	0		-18.0504	-18.0504	0	-7.1532	-7.1532	0	-7.71582	-7.71582	0	-32.9194	-32.9194	0		-18.4359	-18.4359	0	-6.95339	-6.95339	0	-7.91683	-7.91683	0	-33.3061	-33.3061	0		-18.2756	-18.2756	0	-7.0184	-7.0184	0	-7.8738	-7.8738	0	-33.1678	-33.1678	0
ALA	461	0		-0.248566	-0.248566	0	-0.122371	-0.122371	0	-0.13934	-0.13934	0	-0.510277	-0.510277	0		-0.248088	-0.248088	0	-0.10827	-0.10827	0	-0.149618	-0.149618	0	-0.505976	-0.505976	0		-0.246893	-0.246893	0	-0.11544	-0.11544	0	-0.147945	-0.147945	0	-0.510278	-0.510278	0
GLN	462	0		-0.0607075	-0.0607075	0	-0.0537763	-0.0537763	0	-0.0470841	-0.0470841	0	-0.161568	-0.161568	0		-0.0501912	-0.0501912	0	-0.0317878	-0.0317878	0	-0.0552103	-0.0552103	0	-0.137189	-0.137189	0		0.0133843	0.0133843	0	-0.0136233	-0.0136233	0	-0.0167304	-0.0167304	0	-0.0169694	-0.0169694	0
LYS	463	0		-16.022	-16.022	0	-6.13599	-6.13599	0	-6.52462	-6.52462	0	-28.6826	-28.6826	0		-16.3991	-16.3991	0	-6.05378	-6.05378	0	-6.67185	-6.67185	0	-29.1247	-29.1247	0		-16.2201	-16.2201	0	-6.05975	-6.05975	0	-6.61066	-6.61066	0	-28.8905	-28.8905	0
ILE	464	0		-0.0975143	-0.0975143	0	-0.0714627	-0.0714627	0	-0.0879541	-0.0879541	0	-0.256931	-0.256931	0		-0.0793499	-0.0793499	0	-0.0458891	-0.0458891	0	-0.0860421	-0.0860421	0	-0.211281	-0.211281	0		-0.0965583	-0.0965583	0	-0.0630975	-0.0630975	0	-0.0920172	-0.0920172	0	-0.251673	-0.251673	0
ASP	465	0		19.169	19.169	0	7.19312	7.19312	0	7.7304	7.7304	0	34.0925	34.0925	0		19.7543	19.7543	0	7.18738	7.18738	0	7.92113	7.92113	0	34.8628	34.8628	0		19.4532	19.4532	0	7.10875	7.10875	0	7.80425	7.80425	0	34.3662	34.3662	0
PRO	466	0		0.265774	0.265774	0	0.0927342	0.0927342	0	0.0776769	0.0776769	0	0.436185	0.436185	0		0.286568	0.286568	0	0.0987094	0.0987094	0	0.0982314	0.0982314	0	0.483509	0.483509	0		0.292543	0.292543	0	0.100382	0.100382	0	0.0999044	0.0999044	0	0.492829	0.492829	0
GLU	467	0		17.9037	17.9037	0	6.60445	6.60445	0	6.95483	6.95483	0	31.463	31.463	0		18.5865	18.5865	0	6.69049	6.69049	0	7.17424	7.17424	0	32.4512	32.4512	0		19.4534	19.4534	0	7.00717	7.00717	0	7.51099	7.51099	0	33.9716	33.9716	0
ASN	468	0		0.244503	0.244503	0	0.0915392	0.0915392	0	0.0258126	0.0258126	0	0.361855	0.361855	0		0.250478	0.250478	0	0.0893881	0.0893881	0	0.0571224	0.0571224	0	0.396988	0.396988	0		0.277247	0.277247	0	0.0953633	0.0953633	0	0.0561663	0.0561663	0	0.428777	0.428777	0
ALA	469	0		0.133126	0.133126	0	0.0807839	0.0807839	0	0.0587954	0.0587954	0	0.272705	0.272705	0		0.169933	0.169933	0	0.0771989	0.0771989	0	0.0929732	0.0929732	0	0.340105	0.340105	0		0.230163	0.230163	0	0.103728	0.103728	0	0.109943	0.109943	0	0.443834	0.443834	0
GLU	470	0		23.4111	23.4111	0	8.92686	8.92686	0	9.51458	9.51458	0	41.8525	41.8525	0		24.1126	24.1126	0	8.84154	8.84154	0	9.92232	9.92232	0	42.8765	42.8765	0		23.7973	23.7973	0	8.78585	8.78585	0	9.75191	9.75191	0	42.3351	42.3351	0
PHE	471	0		-0.100621	-0.100621	0	-0.0334608	-0.0334608	0	-0.0958413	-0.0958413	0	-0.229923	-0.229923	0		-0.0960803	-0.0960803	0	-0.0325048	-0.0325048	0	-0.0755258	-0.0755258	0	-0.204111	-0.204111	0		-0.111377	-0.111377	0	-0.0368069	-0.0368069	0	-0.082457	-0.082457	0	-0.230641	-0.230641	0
LEU	472	0		0.251195	0.251195	0	0.114484	0.114484	0	0.083652	0.083652	0	0.449331	0.449331	0		0.244503	0.244503	0	0.101338	0.101338	0	0.102772	0.102772	0	0.448613	0.448613	0		0.253585	0.253585	0	0.110182	0.110182	0	0.106358	0.106358	0	0.470125	0.470125	0
THR	473	0		-0.0530593	-0.0530593	0	0.000239006	0.000239006	0	-0.0291587	-0.0291587	0	-0.081979	-0.081979	0		-0.0860421	-0.0860421	0	-0.0160134	-0.0160134	0	-0.0255736	-0.0255736	0	-0.127629	-0.127629	0		-0.084847	-0.084847	0	-0.0105163	-0.0105163	0	-0.0308317	-0.0308317	0	-0.126195	-0.126195	0
ALA	474	0		-0.236616	-0.236616	0	-0.0769598	-0.0769598	0	-0.12022	-0.12022	0	-0.433796	-0.433796	0		-0.276291	-0.276291	0	-0.0901052	-0.0901052	0	-0.123566	-0.123566	0	-0.489962	-0.489962	0		-0.241635	-0.241635	0	-0.0764818	-0.0764818	0	-0.115679	-0.115679	0	-0.433796	-0.433796	0
LEU	475	0		0.0289197	0.0289197	0	0.0138623	0.0138623	0	-0.0377629	-0.0377629	0	0.0050191	0.0050191	0		0.0322658	0.0322658	0	0.0148184	0.0148184	0	-0.0191205	-0.0191205	0	0.0279637	0.0279637	0		0.0516252	0.0516252	0	0.0229446	0.0229446	0	-0.0131453	-0.0131453	0	0.0614245	0.0614245	0
CYS	476	0		-0.161807	-0.161807	0	-0.043021	-0.043021	0	-0.0678776	-0.0678776	0	-0.272706	-0.272706	0		-0.161329	-0.161329	0	-0.0461281	-0.0461281	0	-0.0611855	-0.0611855	0	-0.268643	-0.268643	0		-0.169216	-0.169216	0	-0.0475621	-0.0475621	0	-0.0604685	-0.0604685	0	-0.277247	-0.277247	0
GLU	477	0		23.2918	23.2918	0	8.95459	8.95459	0	8.9412	8.9412	0	41.1876	41.1876	0		23.9959	23.9959	0	8.83437	8.83437	0	9.54589	9.54589	0	42.3762	42.3762	0		23.9259	23.9259	0	8.92017	8.92017	0	9.48901	9.48901	0	42.3351	42.3351	0
LEU	478	0		-0.33891	-0.33891	0	-0.135994	-0.135994	0	-0.178776	-0.178776	0	-0.65368	-0.65368	0		-0.336042	-0.336042	0	-0.12261	-0.12261	0	-0.175669	-0.175669	0	-0.634321	-0.634321	0		-0.249522	-0.249522	0	-0.0858031	-0.0858031	0	-0.126912	-0.126912	0	-0.462237	-0.462237	0
ARG	479	0		-17.984	-17.984	0	-6.90846	-6.90846	0	-6.98662	-6.98662	0	-31.8791	-31.8791	0		-18.4018	-18.4018	0	-6.79756	-6.79756	0	-7.2935	-7.2935	0	-32.4929	-32.4929	0		-18.3516	-18.3516	0	-6.86018	-6.86018	0	-7.26028	-7.26028	0	-32.4721	-32.4721	0
LEU	480	0		0.157027	0.157027	0	0.0869981	0.0869981	0	0.0478011	0.0478011	0	0.291826	0.291826	0		0.189293	0.189293	0	0.082935	0.082935	0	0.0807839	0.0807839	0	0.353012	0.353012	0		0.238767	0.238767	0	0.111855	0.111855	0	0.108987	0.108987	0	0.459609	0.459609	0
whole protein				-513.996	-391.124	-122.872	-232.386	-205.856	-26.5302	-254.812	-224.004	-30.8083	-1001.19	-820.984	-180.211		-570.502	-469.204	-101.298	-217.559	-188.131	-29.4289	-298.622	-253.694	-44.9285	-1086.68	-911.028	-175.656		-481.831	-376.477	-105.353	-204.469	-173.944	-30.5257	-218.406	-199.852	-18.5547	-904.706	-750.272	-154.434

## Sheet: MD EPMM
kcal/mol
		structures from molecular dynamics simulations																				crystal structure
		IFIT5-ppp5C(C2syn)										IFIT5-ppp5C(C2anti)										C2anti
		run1			run2			run3				run1			run2			run3
Residue	Residue no.	Mg(H2O)3CTP1	C2	C3	Mg(H2O)3CTP1	C2	C3	Mg(H2O)3CTP1	C2	C3		Mg(H2O)3CTP1	C2	C3	Mg(H2O)3CTP1	C2	C3	Mg(H2O)3CTP1	C2	C3		Mg(H2O)3CTP1	C2anti	C3
		EPMM	EPMM	EPMM	EPMM	EPMM	EPMM	EPMM	EPMM	EPMM		EPMM	EPMM	EPMM	EPMM	EPMM	EPMM	EPMM	EPMM	EPMM		EPMM	EPMM	EPMM
ASP	7	23.2309	7.45029	6.58867	23.8274	7.51577	6.88384	23.0511	7.14245	6.32648		21.2667	6.84489	6.10516	23.0062	7.67161	6.70005	23.9383	8.0012	6.72538		23.1178	7.48279	6.72443
THR	8	0.513862	0.134321	0.10325	0.585325	0.151291	0.125	0.554493	0.140774	0.106836		0.500956	0.138384	0.110899	0.615679	0.184034	0.138384	0.500956	0.145315	0.104207		0.648423	0.189532	0.14914
LEU	9	0.689293	0.180688	0.135994	0.622371	0.170889	0.14675	0.929015	0.262906	0.20913		0.435707	0.135277	0.108748	0.55999	0.172562	0.125478	0.642925	0.202199	0.134321		0.590105	0.176386	0.135516
LYS	10	-26.3239	-8.3413	-7.28609	-25.0251	-7.86711	-7.14293	-9.03011	-2.6403	-2.22753		-23.038	-7.33031	-6.48303	-27.2268	-9.00072	-7.71989	-25.2964	-8.40033	-7.02247		-24.9376	-7.96367	-7.20196
ALA	11	0.532027	0.128346	0.0908222	0.618069	0.150813	0.121415	0.657744	0.16587	0.11305		0.493308	0.127629	0.0982314	0.581501	0.154159	0.111616	0.625478	0.189054	0.12978		0.688576	0.206501	0.135038
ILE	12	0.968212	0.246415	0.181405	1.10923	0.274857	0.219885	1.01649	0.255497	0.186185		0.895315	0.234943	0.180449	1.09034	0.307361	0.226816	1.22443	0.353967	0.24283		1.12118	0.323375	0.231836
LEU	13	0.97108	0.241874	0.170889	0.852055	0.212237	0.18021	1.39388	0.369025	0.278681		0.739723	0.202677	0.157266	0.92782	0.276769	0.193356	0.965344	0.301386	0.185946		0.979446	0.295172	0.198136
LEU	14	0.845363	0.2163	0.157266	0.76434	0.189293	0.152725	0.356597	0.149618	0.130497		-0.315488	-0.040631	-0.0200765	0.933078	0.256214	0.179015	0.76912	0.260277	0.165153		0.665153	0.215822	0.116396
GLU	15	28.7134	8.81214	7.54469	29.8356	9.02964	8.15392	29.6174	8.9173	7.59226		24.7694	7.7935	6.86018	28.1745	9.04398	7.69312	29.7758	9.89675	8.01912		28.0705	9.07433	7.67065
LEU	16	0.970602	0.243786	0.174713	1.36807	0.33652	0.268642	1.69455	0.429254	0.311424		0.703872	0.222275	0.173279	1.14842	0.348231	0.243786	1.2077	0.395793	0.235182		1.06358	0.323375	0.222514
GLU	17	38.0445	11.0225	9.06405	35.5638	10.0813	8.9271	37.8368	10.756	8.77175		31.082	9.3652	8.05641	38.8757	11.7254	9.5521	39.4704	12.6625	9.90272		39.2691	12.2878	9.73805
CYS	18	0.372849	0.10325	0.0764818	0.214388	0.0860421	0.0528203	0.229446	0.0783939	0.0607075		-0.0929732	0.0229446	0.0141013	-0.540631	-0.0611855	-0.0439771	0.365679	0.0889101	0.0169694		0.0913002	0.0184034	0.0724187
HIS	19	-2.50741	-0.424474	-0.246654	-1.71176	-0.139101	-0.0920172	-2.7206	-0.391013	-0.211042		-2.29804	-0.392208	-0.262667	-3.30067	-0.455545	-0.284895	-2.25096	-0.462715	-0.346797		-3.70268	-0.781071	-0.362572
PHE	20	0.406071	0.121893	0.081262	0.0210325	0.120459	0.111377	0.112094	0.111377	0.08413		-0.190727	0.042543	0.0442161	0.18738	0.195268	0.123805	0.359226	0.19001	0.0540153		-0.262189	-0.00884321	0.0394359
THR	21	1.33556	0.325048	0.224665	1.10301	0.295172	0.218929	1.14555	0.327916	0.226099		0.824092	0.265057	0.20435	1.34895	0.438337	0.296606	1.29637	0.420411	0.232792		1.28442	0.393403	0.277008
TRP	22	0.68762	0.262667	0.206262	-1.04326	0.103728	0.120698	1.09273	0.380736	0.26195		-0.3413	0.0795889	0.0779159	0.00788719	0.299235	0.210086	0.901291	0.4087	0.136711		0.964149	0.306405	0.338193
ASN	23	3.2837	0.797084	0.52414	0.676386	0.3174	0.266969	2.20841	0.43021	0.239723		1.03848	0.355402	0.266252	1.96511	0.674713	0.443117	3.02964	0.898662	0.446224		1.74522	0.371893	0.377151
LEU	24	-1.92471	-0.228728	-0.100382	-1.68069	-0.202199	-0.125	-0.982314	-0.0855641	0.0358509		-0.15392	0.0958413	0.0776769	-1.74355	-0.309512	-0.146511	-0.942878	-0.145554	-0.0972753		-1.69025	-0.429254	-0.108031
LEU	25	-0.813337	-0.589388	-0.614245	-1.02725	-0.539436	-0.621654	-0.716061	-0.625239	-0.785851		-1.35253	-0.628346	-0.630736	-1.36401	-0.768881	-0.880736	-1.18762	-0.735421	-1.43595		2.40488	0.497849	0.438815
LYS	26	-45.1355	-13.7933	-11.3867	-39.6384	-11.6028	-9.96152	-47.7208	-12.8944	-10.5275		-43.7753	-12.7952	-10.3836	-41.5839	-13.1943	-10.9895	-45.0361	-13.9424	-10.4852		-40.2275	-11.9116	-10.7433
GLU	27	48.4713	15.9443	12.9161	46.8382	15.1166	12.685	46.9178	13.6871	11.4085		43.0055	13.5227	11.049	50.5767	19.0827	14.6434	46.9665	15.0327	11.2992		45.8074	13.4957	13.0746
ASP	28	64.9737	21.5863	16.4015	57.6919	18.8358	15.2653	56.6833	17.2256	13.9302		55.0014	17.9431	14.0081	61.4945	25.0079	17.8176	49.5241	15.8069	12.2827		55.8757	16.2498	15.7498
ILE	29	-5.98351	-0.929015	-0.395554	0.656071	0.455545	0.25956	-3.62524	-0.657744	-0.226099		-2.86042	-0.711042	-0.358031	-3.14651	-0.724665	-0.202199	-2.72945	-0.608987	-0.145793		-3.00263	-0.585325	-0.138384
ASP	30	73.6934	22.162	17.2878	89.5813	24.3014	17.1463	77.4598	18.9785	14.3975		72.1685	20.0612	14.8724	78.2519	22.9018	18.2206	67.1066	19.2837	15.4383		65.9393	19.1413	16.858
LEU	31	2.32027	0.22347	0.16348	2.46463	0.0325048	0.0160134	4.42137	0.556644	0.340583		3.59273	0.35325	0.200765	2.6489	0.0346558	0.0791109	2.00335	0.362333	0.374761		3.5956	0.724904	0.269837
PHE	32	5.50311	0.685946	0.347753	4.07959	0.158222	0.101816	5.82075	0.541109	0.217017		6.28394	0.666587	0.359943	6.14675	0.606119	0.333891	4.95268	0.838193	0.503824		6.10923	1.21917	0.501434
GLU	33	-62.9319	10.18	6.55019	-66.0786	7.73184	5.3468	-44.1503	8.45554	5.15894		-31.9551	7.94431	5.10206	-33.7036	8.69742	6.36042	-50.4307	12.9027	7.56214		-11.4132	11.2663	6.21582
VAL	34	-3.39986	-0.694551	-0.346797	-4.79493	-0.709847	-0.367591	-0.887667	-0.280593	-0.110182		0.528442	-0.327438	-0.160134	-1.39603	-0.90631	-0.491635	-3.00789	-0.492352	-0.0779159		3.08915	0.0566444	-0.249522
GLU	35	57.7811	16.0234	13.0817	59.0421	14.0301	11.4902	61.6087	14.5151	11.4551		60.6224	14.4835	11.456	59.9649	15.1432	12.5445	59.5521	16.3676	13.6245		63.0822	16.5375	13.1491
ASP	36	67.6883	19.3774	16.016	67.0351	15.7627	12.7909	76.1319	17.7199	13.777		79.6718	17.6147	13.5301	72.3709	17.315	14.4785	72.7992	20.1912	17.1501		83.51	21.375	16.1439
THR	37	-6.73972	-1.39723	-0.947658	-3.27868	-0.763145	-0.455067	-23.9211	-0.897228	-0.331023		-0.689771	-0.339149	-0.157744	-7.03179	-0.866396	-0.693117	-6.63026	-1.3119	-0.825048		-3.9945	-0.602772	-0.58891
ILE	38	-6.02653	-0.774379	-0.396989	-6.4087	-0.638862	-0.361377	-3.42089	-0.286807	-0.0855641		-3.56716	-0.51434	-0.251673	-6.04135	-0.806883	-0.431644	-3.31262	-0.380258	0.0454111		-2.25956	-0.212954	-0.161807
GLY	39	-1.87548	-0.274857	-0.152008	-2.39388	-0.295889	-0.157027	-1.96463	-0.187141	-0.0726577		-1.3848	-0.184751	-0.0681166	-2.29469	-0.361138	-0.216778	-1.77247	-0.205306	0.0525813		-0.349187	0.104207	0.0179254
GLN	40	-3.12882	-0.715344	-0.473948	-4.4945	-0.637189	-0.371176	-3.17232	-0.303298	-0.167065		-4.49331	-0.358031	-0.174952	-5.21248	-0.804493	-0.608987	1.17471	0.275813	0.393881		7.73112	1.52318	0.524618
GLN	41	-3.84489	-0.517686	-0.229924	-6.66683	-0.700765	-0.449331	-13.865	-1.71009	-0.935468		-17.6336	-1.3499	-0.657744	-9.87763	-0.972514	-0.627151	-8.77964	-1.73662	-1.35086		-50.2861	-3.15296	-1.41993
LEU	42	-2.82648	-0.429971	-0.224426	-3.08246	-0.385516	-0.239723	-1.87404	-0.113528	0.0141013		-1.77342	-0.201243	-0.0726577	-2.7512	-0.391969	-0.227772	-2.44168	-0.377629	-0.083652		-2.82361	-0.205306	-0.083891
GLU	43	46.4314	14.1138	12.0715	45.0337	11.7734	10.2538	46.8	12.5351	10.4799		57.5368	14.1276	11.7636	53.7753	13.5566	11.6907	50.8212	15.6955	14.9391		56.5968	16.7232	12.9278
PHE	44	-2.49498	-0.64412	-0.471319	-0.726099	-0.227772	-0.200287	0.701004	0.043499	-0.042304		-5.68021	-0.884799	-0.622132	-3.57505	-0.59847	-0.445985	1.26267	0.359226	0.246893		0.558317	0.71152	0.300908
LEU	45	-3.32075	-0.726816	-0.45435	2.57815	0.479207	0.394359	4.41372	0.951004	0.645076		0.359943	0.0561663	0.0138623	-4.07505	-0.676147	-0.445746	1.21582	0.278442	0.0752868		-5.65416	-1.38623	-0.656788
THR	46	-1.22371	-0.367352	-0.294216	-2.02032	-0.308078	-0.217495	-2.51291	-0.351338	-0.224665		1.69646	0.246893	0.103011	0.0129063	0.00239006	-0.043499	0.133604	0.115679	0.085325		-0.249761	0.0341778	-0.0898662
THR	47	1.48781	0.351816	0.227533	-0.433078	-0.146272	-0.148184	1.49522	0.0791109	-0.0492352		-1.77868	-0.215105	-0.141013	1.42854	0.283222	0.164436	-1.47634	-0.289197	-0.31238		0.870698	-0.0334608	-0.0736138
LYS	48	-37.1714	-11.3946	-9.46033	-51.0958	-12.7278	-11.1016	-96.7259	-20.0423	-14.1838		-41.7034	-11.9362	-10.3124	-54.7761	-14.3934	-11.7734	-62.2751	-18.8308	-15.5433		-133.136	-30.5349	-17.8188
SER	49	1.52892	0.212954	0.116157	2.26028	0.325287	0.213432	0.0203155	-0.110899	-0.081979		1.33317	0.176625	0.0960803	1.68117	0.181883	0.118786	1.10516	0.115201	-0.0215105		1.36042	-0.0642925	0.00764818
ARG	50	-41.2825	-12.0815	-10.0265	-40.5447	-10.4082	-9.14842	-44.1119	-11.7256	-9.66276		-42.4326	-11.3427	-9.64077	-46.245	-11.8714	-9.97371	-45.5884	-13.8951	-12.6429		-50.0856	-14.8384	-11.0624
LEU	51	1.89747	0.360182	0.234704	1.96534	0.320268	0.213671	2.00932	0.361377	0.236616		1.51601	0.266491	0.162046	2.22777	0.431883	0.277008	1.9271	0.400813	0.222036		2.1826	0.368308	0.231597
ALA	52	1.36759	0.215344	0.144598	1.27629	0.163958	0.082696	1.93953	0.239484	0.128107		1.35253	0.184273	0.0920172	1.75789	0.276291	0.176147	1.4467	0.203872	0.0705067		1.43332	0.0685946	0.0944073
LEU	53	-1.71917	-0.331023	-0.18762	-1.27605	-0.160373	-0.155832	-0.620698	-0.0884321	-0.0360899		-1.38337	-0.260516	-0.20435	-1.67041	-0.181644	-0.120698	-1.30808	-0.379541	-0.379063		-3.38599	-0.785851	-0.315249
TYR	54	0.477294	0.0697897	0.0368069	0.402247	0.083891	0.04087	0.0320268	-0.00454111	-0.0188815		0.871415	0.166826	0.0944073	0.531549	0.165631	0.101338	0.27892	0.0286807	-0.0482792		-0.0215105	-0.100382	-0.00262906
ASN	55	0.131692	0.0083652	0.00979924	1.05664	0.223709	0.128107	0.621654	0.10086	0.0578394		0.0191205	0.0227055	-0.00334608	0.566205	0.217495	0.144837	1.07242	0.182361	0.0150574		-0.159417	-0.18738	-0.0083652
LEU	56	-2.83843	-0.389579	-0.19718	-2.15057	-0.179015	-0.138623	-1.32648	-0.111377	-0.00239006		-1.51362	-0.275096	-0.177342	-2.09226	-0.220363	-0.0970363	-2.12548	-0.451004	-0.277725		-3.6066	-0.714866	-0.280354
LEU	57	-1.43117	-0.227533	-0.141252	-1.34369	-0.112333	-0.0927342	-0.96391	-0.0604685	-0.0105163		-1.72347	-0.227055	-0.156788	-1.96415	-0.177103	-0.112094	-1.38337	-0.296367	-0.284656		-2.65846	-0.509082	-0.220124
ALA	58	0.0585564	0.0702677	0.0619025	0.0970363	0.107075	0.0685946	-0.171606	0.0136233	0.0191205		-0.19001	0.0193595	0.00956023	-0.359943	0.0678776	0.0549713	0.0325048	0.0126673	-0.0348948		-0.526052	-0.115918	0.0136233
TYR	59	0.556405	0.251673	0.206501	0.399618	0.242591	0.162524	-1.19001	-0.181883	-0.0748088		0.397706	0.158939	0.108031	0.381931	0.268403	0.210803	1.07624	0.261472	0.162524		-1.7782	-0.389579	-0.147706
VAL	60	-3.20124	-0.441683	-0.221319	-3.44885	-0.367113	-0.234704	-3.57935	-0.47825	-0.246654		-2.70746	-0.428298	-0.257409	-3.47347	-0.504302	-0.268164	-3.3609	-0.626195	-0.361855		-3.89436	-0.75	-0.353967
LYS	61	-48.2469	-13.7737	-11.4154	-48.7206	-12.2323	-10.2228	-52.3045	-12.9584	-10.4238		-48.6283	-12.4857	-10.1422	-50.4995	-13.3126	-11.1073	-49.0155	-13.9704	-11.7725		-52.8657	-14.4878	-11.6384
HIS	62	0.133843	0.171128	0.160373	0.160373	0.224187	0.188576	-0.0626195	0.109704	0.120937		0.167065	0.155354	0.125239	-1.10851	-0.133365	-0.0530593	0.467734	0.195985	0.122371		-0.358748	-0.0255736	0.123566
LEU	63	-1.58461	-0.152008	-0.0315488	-2.12165	-0.259321	-0.163002	-0.99761	-0.0628585	0.0461281		-1.12691	-0.186185	-0.101816	-1.67615	-0.298996	-0.125717	-0.859704	-0.153681	-0.00334608		-1.96487	-0.417543	-0.170411
LYS	64	-52.077	-15.1981	-12.5445	-53.332	-13.767	-11.2717	-55.0203	-13.9658	-11.2149		-52.2686	-13.6812	-10.9522	-53.0174	-14.8922	-12.3466	-54.6212	-15.4866	-12.8023		-51.5454	-14.5256	-12.3556
GLY	65	-1.31812	-0.347514	-0.243547	-1.30497	-0.304493	-0.220363	-0.939293	-0.20913	-0.141252		-0.964149	-0.236377	-0.163958	-1.18356	-0.327677	-0.219646	-1.37404	-0.347753	-0.202916		-0.923518	-0.231358	-0.189771
GLN	66	-0.846558	-0.349904	-0.309751	-0.17782	-0.0296367	-0.0195985	0.451243	0.0865201	0.0523423		0.0982314	0.0289197	0.0131453	0.97347	0.165631	0.0580784	-1.25335	-0.335803	-0.242591		0.12978	0.042304	0.0339388
ASN	67	1.08365	0.203633	0.117113	0.91109	0.114484	0.0776769	1.03657	0.181883	0.103728		0.222275	-0.00740918	-0.0124283	1.27988	0.221319	0.151769	1.15559	0.279159	0.202199		1.45578	0.344407	0.181166
LYS	68	-28.7201	-9.17758	-8.11974	-28.4185	-8.29446	-7.33031	-30.6126	-8.7598	-7.5533		-27.4266	-8.14436	-7.06477	-28.2751	-8.64794	-7.59465	-29.9907	-9.34441	-8.27247		-30.2923	-9.29159	-8.1446
ASP	69	38.7055	11.6589	9.94575	38.0607	10.3174	8.8566	38.1267	10.3203	8.6575		38.4381	10.532	8.8174	38.9195	11.076	9.49426	38.5545	11.5277	9.96893		39.7376	11.5949	9.76434
ALA	70	-0.5337	-0.166109	-0.133843	-0.642925	-0.173757	-0.123327	-0.491157	-0.116874	-0.0927342		-0.328155	-0.10325	-0.0707457	-0.15392	-0.108031	-0.0862811	-0.454589	-0.109943	-0.0647706		-0.136233	-0.0260516	-0.0810229
LEU	71	0.533222	0.114484	0.0793499	0.563337	0.082696	0.0673996	0.945746	0.212954	0.164436		0.575526	0.0941683	0.0721797	0.705545	0.0953633	0.0717017	0.470363	0.119503	0.123088		0.848948	0.218451	0.0999044
GLU	72	35.6544	10.7421	9.22562	33.8444	9.2696	8.08724	35.7804	9.75932	8.23016		34.608	9.58843	8.16252	36.614	10.2648	8.87237	34.5373	10.5265	9.26793		37.3535	11.0437	9.16611
CYS	73	0.555449	0.0996654	0.0564054	0.419455	0.0681166	0.0494742	0.657744	0.111616	0.0750478		0.741157	0.13217	0.0946463	0.759799	0.103489	0.0688337	0.900574	0.222514	0.180449		0.972036	0.228967	0.108987
LEU	74	-0.747132	-0.181883	-0.12739	-0.777247	-0.178776	-0.130975	-0.361616	-0.042543	-0.00454111		-0.73088	-0.166348	-0.109226	-0.713193	-0.205067	-0.14412	-0.687141	-0.157505	-0.0697897		-0.722753	-0.141491	-0.131931
GLU	75	30.4582	9.26673	8.00335	30.8461	8.53346	7.53705	30.3528	8.55712	7.30354		31.3721	8.85014	7.62882	31.9634	9.14245	7.93045	30.7084	9.56573	8.45985		33.5108	10.1589	8.36592
GLN	76	-0.680449	-0.181883	-0.15392	0.666587	0.114006	0.083174	-0.480641	-0.0664436	-0.042304		-0.860182	-0.158461	-0.104446	-1.31334	-0.274379	-0.220124	-0.536568	-0.084608	-0.0317878		0.498566	0.193834	0.0468451
ALA	77	-1.07433	-0.240918	-0.173996	-1.02462	-0.192878	-0.133126	-1.05282	-0.188337	-0.125		-1.05736	-0.203633	-0.13695	-1.22419	-0.257409	-0.184034	-1.13002	-0.254302	-0.162763		-1.27247	-0.24761	-0.178537
GLU	78	29.8203	9.00669	7.71606	29.6252	8.25526	7.35588	29.9022	8.48518	7.2175		29.6726	8.53011	7.37691	30.5437	8.83365	7.61162	30.5318	9.59967	8.40535		32.8989	10.1236	8.21128
GLU	79	32.3489	9.79015	8.40559	31.8504	8.70722	7.73709	31.5275	8.9044	7.60158		32.1193	9.05688	7.85421	30.853	8.81501	7.67304	29.9563	9.50598	8.58341		34.979	10.7529	8.65727
ILE	80	-1.38767	-0.320268	-0.237811	-1.2488	-0.229685	-0.165631	-1.29613	-0.239484	-0.163002		-1.4522	-0.277964	-0.191683	-1.55282	-0.30282	-0.230402	-1.27366	-0.301625	-0.235421		-1.70985	-0.352055	-0.234465
ILE	81	-0.871176	-0.191922	-0.13217	-0.933078	-0.186902	-0.136472	-0.970841	-0.178298	-0.10827		-0.838193	-0.176147	-0.11783	-0.992591	-0.220841	-0.155832	-1.11711	-0.281071	-0.185468		-1.13767	-0.241635	-0.162285
GLN	82	-0.751912	-0.172084	-0.118786	-0.666587	-0.132887	-0.0922562	-0.546367	-0.0929732	-0.0516252		0.0320268	0.0344168	0.0458891	-0.556166	-0.125	-0.0905832	-1.26912	-0.315488	-0.232314		0.438576	0.163719	0.0987094
GLN	83	-0.210803	-0.0184034	-0.0152964	-0.750478	-0.152964	-0.115201	-0.330784	-0.0121893	0.00860421		-1.41635	-0.278203	-0.19957	0.538241	0.135516	0.0913002	-0.296128	-0.0788719	-0.0932122		0.359943	0.197419	0.0996654
GLU	84	34.9309	10.3587	8.65081	36.3709	9.68642	8.62811	37.8461	10.5253	8.77844		37.4171	10.4204	8.94407	33.4716	9.53274	8.14842	32.1104	10.4152	9.24857		43.1652	13.3836	10.0932
HIS	85	0.409656	0.0731358	0.0391969	-1.62261	-0.30282	-0.234943	-1.46009	-0.304493	-0.216778		-1.62859	-0.385277	-0.287046	-0.221558	-0.0576004	-0.0623805	0.0511472	-0.0112333	-0.0571224		0.40631	0.0776769	0.0478011
SER	86	0.0341778	-0.00310707	-0.0117113	-0.690966	-0.147706	-0.114723	-0.713432	-0.162524	-0.120698		-0.434751	-0.111616	-0.0915392	0.125	0.040631	0.0246176	0.321224	0.0884321	0.0468451		-0.740201	-0.214388	-0.145076
ASP	87	24.8401	7.79302	6.76004	25.9309	7.54708	6.91061	28.3576	8.46487	7.27964		24.6522	7.61496	6.82672	25.8286	7.85206	6.86759	25.2333	8.50598	7.56286		27.8219	9.32051	7.51219
LYS	88	-32.2971	-9.7739	-8.20268	-28.8327	-8.29924	-7.58007	-28.6969	-8.65416	-7.45029		-25.4986	-7.93188	-7.08795	-30.2849	-9.05425	-7.79589	-31.9935	-10.6245	-9.28442		-31.6119	-10.6644	-8.35994
GLU	89	27.9587	8.52438	7.31166	27.2818	7.77366	7.01123	28.1905	8.19312	7.00143		26.9195	7.99809	7.02366	28.865	8.48996	7.32146	27.494	8.96152	7.91802		29.7196	9.51458	7.68905
GLU	90	26.4744	8.11257	6.97323	25.62	7.47467	6.7978	26.1893	7.79493	6.70865		24.8903	7.55664	6.67471	26.8191	8.10158	7.0012	26.7792	8.79087	7.63193		27.864	9.01362	7.35062
VAL	91	1.19144	0.274379	0.195268	0.871893	0.181405	0.130258	1.10206	0.243547	0.159656		0.979924	0.227294	0.159417	1.14818	0.27175	0.191444	1.06477	0.269837	0.179254		1.26028	0.313098	0.205067
ARG	92	-38.2352	-11.0631	-9.08987	-34.1472	-9.38217	-8.40416	-34.6054	-9.96272	-8.32911		-31.8872	-9.51577	-8.27438	-36.086	-10.2906	-8.67137	-39.8372	-12.6164	-10.6484		-38.191	-12.1714	-9.29254
SER	93	0.326004	0.0743308	0.0537763	0.510516	0.110182	0.0779159	0.173996	0.0215105	0.0126673		0.226099	0.042065	0.0231836	0.233748	0.0666826	0.04326	0.339866	0.0614245	0.0274857		0.612333	0.119981	0.0996654
LEU	94	0.647706	0.150096	0.106836	0.938098	0.201243	0.145076	-20.1092	-6.05258	-5.24761		0.745937	0.16587	0.108987	0.725621	0.178537	0.123805	0.762906	0.158939	0.0967973		0.868308	0.167543	0.130497
VAL	95	-0.68762	-0.150574	-0.0905832	-0.395315	-0.08413	-0.0795889	-0.625956	-0.158222	-0.102294		-0.254302	-0.0891491	-0.0776769	-0.784178	-0.163958	-0.109465	-0.705067	-0.236377	-0.162524		-0.723231	-0.254302	-0.118786
THR	96	-0.706501	-0.157505	-0.106358	-0.274379	-0.0439771	-0.0391969	-0.434751	-0.101577	-0.0635755		-0.165631	-0.0449331	-0.041587	-0.227533	-0.0322658	-0.0193595	-0.45196	-0.137189	-0.107314		-0.79565	-0.205067	-0.106119
TRP	97	0.58413	0.153203	0.113767	0.669933	0.179971	0.140535	0.497132	0.111377	0.0769598		0.406549	0.111855	0.0714627	0.571463	0.185229	0.128346	0.774379	0.190966	0.101577		0.468451	0.0927342	0.0996654
GLY	98	0.000956023	0.0160134	0.0219885	0.318356	0.08174	0.0566444	0.179732	0.0346558	0.0282027		0.162285	0.0365679	0.0210325	-0.0231836	0.0255736	0.0236616	-0.0762428	-0.040153	-0.0356119		-0.0487572	-0.0487572	0.00501912
ASN	99	-1.66539	-0.351338	-0.239245	-1.27533	-0.178537	-0.134799	-1.28227	-0.237333	-0.141491		-1.2696	-0.250717	-0.1826	-1.96965	-0.338671	-0.228011	-1.57887	-0.393881	-0.297084		-2.45985	-0.573614	-0.309034
TYR	100	-0.344407	-0.0635755	-0.0365679	-0.0693117	0.0169694	0.0112333	-0.320029	-0.0609465	-0.0339388		-0.253346	-0.0466061	-0.0341778	-0.448136	-0.0633365	-0.0389579	-0.243069	-0.0740918	-0.0724187		-0.391252	-0.121176	-0.0380019
ALA	101	-0.227294	-0.0368069	-0.0152964	0.0497132	0.042543	0.0293977	-0.126673	-0.0234226	-0.00764818		0.0504302	0.0222275	0.0141013	-0.207696	-0.0143403	-0.00525813	-0.0267686	-0.0198375	-0.0148184		-0.175669	-0.0633365	-0.00501912
TRP	102	-0.171128	-0.0129063	0.0083652	-0.453155	-0.118786	-0.116157	-0.34369	-0.107314	-0.0731358		-0.0480402	-0.04326	-0.0372849	-0.139101	-0.0525813	-0.0270076	-0.183317	-0.0989484	-0.0389579		-0.40631	-0.147945	-0.0769598
VAL	103	-1.15057	-0.260755	-0.176147	-1.00239	-0.183795	-0.135994	-1.1587	-0.232314	-0.152964		-1.0239	-0.213193	-0.154398	-1.36807	-0.3076	-0.215822	-1.27701	-0.324331	-0.227772		-1.30664	-0.327677	-0.19718
TYR	104	-0.333891	-0.0640535	-0.0368069	-0.0174474	0.0222275	0.0210325	-0.275813	-0.0523423	-0.0296367		-0.488528	-0.0956023	-0.0724187	-0.312859	-0.0480402	-0.0348948	-0.448136	-0.120937	-0.0934512		-0.596797	-0.163241	-0.0745698
TYR	105	-0.179971	-0.0160134	0.00908222	-0.421845	-0.082935	-0.0657266	-0.171367	-0.0224665	-0.00310707		-0.243786	-0.0549713	-0.040631	-0.116157	0.0083652	0.0207935	-0.183556	-0.0528203	-0.0262906		-0.665392	-0.185707	-0.109704
HIS	106	-1.53752	-0.35588	-0.236616	-1.32146	-0.267447	-0.200765	-1.06358	-0.236855	-0.153203		-0.983987	-0.246176	-0.183795	-1.45602	-0.374044	-0.248566	-1.66157	-0.444312	-0.28131		0.0126673	0.0119503	0.0205545
MET	107	-0.222753	-0.0707457	-0.0616635	-0.617113	-0.12739	-0.0996654	-0.278681	-0.0733748	-0.0554493		-0.0748088	-0.00740918	-0.00669216	-0.130258	-0.0587954	-0.0470841	-0.493786	-0.134321	-0.0951243		-0.461281	-0.124044	-0.110899
ASP	108	25.3745	8.09775	7.13838	26.1783	7.98494	7.14077	25.6558	7.66157	6.71248		24.9995	7.69144	6.72228	25.2285	8.1066	7.10253	25.749	8.2923	7.13982		24.4876	7.74594	6.95268
GLN	109	-0.530115	-0.172084	-0.146511	-0.391969	-0.112811	-0.0872371	-0.237333	-0.0489962	-0.04087		0.389101	0.0989484	0.0774379	-0.436902	-0.137906	-0.113289	-0.371415	-0.0984704	-0.0791109		0.36305	0.101099	0.0781549
LEU	110	0.0487572	-0.0043021	-0.0117113	0.147467	0.0143403	0.0119503	0.350143	0.0884321	0.0676386		0.0451721	-0.00549713	-0.0083652	0.0179254	-0.0203155	-0.0198375	-0.0162524	-0.0083652	-0.0040631		0.145554	0.0478011	0.00215105
GLU	111	21.7538	6.91467	6.12189	21.8365	6.67495	6.07481	22.5292	6.8076	5.99498		20.9976	6.53609	5.81095	22.2641	7.02342	6.1967	23.1059	7.53083	6.5478		23.0351	7.37691	6.46272
GLU	112	24.2866	7.5999	6.66061	24.6714	7.29708	6.56764	25.1568	7.40129	6.42424		23.7431	7.18929	6.3174	25.0569	7.72251	6.73996	24.5963	7.93236	6.90631		26.5117	8.3229	7.11185
ALA	113	-0.0635755	-0.0262906	-0.0303537	-0.109943	-0.0332218	-0.0224665	-0.0489962	-0.0141013	-0.0155354		-0.170411	-0.0442161	-0.0317878	-0.0580784	-0.0193595	-0.0217495	-0.0322658	0.0043021	-0.00549713		-0.0305927	0.00549713	-0.0181644
GLN	114	0.118786	0.0267686	0.0195985	0.560946	0.130975	0.110421	0.218212	0.0580784	0.0439771		0.155593	0.0461281	0.0384799	0.0255736	-0.0236616	-0.0236616	0.0774379	0.0353728	0.0239006		0.101577	0.0301147	-0.000956023
LYS	115	-22.5946	-7.15033	-6.31573	-22.5057	-6.76697	-6.13384	-23.174	-6.94383	-6.09417		-22.2106	-6.78752	-6.00311	-22.9959	-7.16754	-6.31716	-22.8291	-7.42878	-6.5251		-23.9706	-7.61855	-6.60349
TYR	116	-0.0157744	-0.0129063	-0.0124283	-0.168977	-0.0317878	-0.0191205	-0.17782	-0.0305927	-0.0253346		-0.33174	-0.0712237	-0.0499522	-0.0994264	-0.0219885	-0.0188815	0.0193595	0.0212715	0.00262906		0.0442161	0.0334608	0.00334608
THR	117	-0.592734	-0.157744	-0.122371	-0.0595124	-0.0133843	-0.00382409	-0.556405	-0.125	-0.0915392		-0.310707	-0.0860421	-0.0621415	-0.667782	-0.18021	-0.137667	-0.458413	-0.122132	-0.082457		-0.553537	-0.13217	-0.112572
GLY	118	0.0184034	-0.000239006	-0.00334608	0.0109943	-0.00382409	-0.000239006	0.0458891	0.0174474	0.0141013		-0.0138623	-0.00286807	0.00239006	0.0683556	0.0119503	0.0102772	0.0212715	0.0198375	0.0198375		0.041826	0.0303537	0.00573614
LYS	119	-24.8494	-7.70387	-6.70674	-24.6613	-7.24068	-6.5325	-24.9696	-7.38791	-6.41085		-23.3243	-7.07075	-6.24211	-24.7904	-7.56453	-6.60182	-25.2761	-8.17806	-7.12285		-27.3841	-8.66898	-7.21917
ILE	120	-0.708652	-0.177103	-0.133843	-0.680449	-0.154637	-0.114723	-0.705784	-0.14675	-0.10588		-0.603728	-0.139579	-0.101099	-0.606119	-0.143164	-0.103728	-0.732314	-0.177342	-0.126195		-0.74522	-0.170889	-0.131931
GLY	121	-0.364245	-0.0939293	-0.0728967	-0.367352	-0.0898662	-0.0697897	-0.329828	-0.0733748	-0.0516252		-0.316922	-0.0791109	-0.0583174	-0.16587	-0.040153	-0.0296367	-0.368786	-0.0963193	-0.0630975		-0.314532	-0.0693117	-0.0614245
ASN	122	-0.414675	-0.116874	-0.0965583	0.339149	0.0786329	0.0645315	-0.0664436	0.0100382	0.0081262		-0.0807839	-0.00143403	0.00788719	0.467256	0.117591	0.0932122	0.128824	0.0671606	0.0461281		-0.162285	-0.0105163	-0.0186424
VAL	123	-0.364962	-0.0869981	-0.0654876	-0.27414	-0.0489962	-0.0291587	-0.315966	-0.0516252	-0.0353728		-0.409656	-0.0889101	-0.0611855	-0.22347	-0.0358509	-0.0253346	-0.418021	-0.0929732	-0.0767208		-0.375	-0.0745698	-0.0535373
CYS	124	0.0492352	0.0164914	0.0119503	0.0317878	0.0172084	0.0203155	-0.0289197	0.00956023	0.0117113		-0.0640535	-0.000239006	0.00501912	0.183078	0.0487572	0.0365679	-0.0960803	-0.0246176	-0.0169694		0.000478011	0.0272467	0.0100382
LYS	125	-21.0956	-6.71224	-5.90966	-20.6816	-6.37811	-5.89866	-21.1114	-6.58795	-5.82385		-21.0865	-6.68451	-5.98327	-23.1451	-7.45363	-6.50932	-23.5631	-7.94598	-6.76984		-22.3196	-7.42615	-6.34321
LYS	126	-23.6252	-7.37572	-6.42065	-22.891	-6.84465	-6.2825	-23.7959	-7.23877	-6.31692		-22.1135	-6.84704	-6.11424	-24.2314	-7.47156	-6.52653	-23.6907	-7.86879	-6.88958		-23.9185	-7.86281	-6.58246
LEU	127	-0.355641	-0.0884321	-0.0635755	-0.296128	-0.0473231	-0.0236616	-0.0200765	0.0334608	0.043021		-0.326243	-0.0678776	-0.0475621	-0.246654	-0.0360899	-0.0231836	-0.373805	-0.0881931	-0.0724187		-0.259799	-0.0482792	-0.0265296
SER	128	0.142208	0.0468451	0.0377629	0.0604685	0.0368069	0.0387189	0.21869	0.0779159	0.0623805		0.0690727	0.0370459	0.0368069	0.131214	0.0623805	0.0521033	0.167065	0.0721797	0.043499		0.171128	0.0662046	0.0554493
SER	129	-0.527008	-0.131214	-0.0946463	-0.398901	-0.0776769	-0.0568834	-0.558556	-0.133365	-0.0936902		-0.376673	-0.0936902	-0.0697897	-0.579589	-0.133365	-0.0987094	-0.405832	-0.105641	-0.0898662		-0.605163	-0.169694	-0.106358
PRO	130	-0.196224	-0.0666826	-0.0525813	-0.0513862	-0.0105163	-0.0133843	-0.241396	-0.0972753	-0.083174		-0.0728967	-0.0310707	-0.0370459	-0.178776	-0.0528203	-0.0449331	-0.0188815	-0.0207935	-0.0315488		-0.297323	-0.121176	-0.0736138
SER	131	-0.0688337	-0.0317878	-0.0270076	-0.00717017	-0.0274857	-0.0322658	0.0152964	-0.0270076	-0.0279637		0.238289	0.0480402	0.0325048	0.257887	0.043738	0.0255736	0.0487572	-0.0250956	-0.0100382		-0.334369	-0.105163	-0.081979
ASN	132	0.171845	0.0313098	0.0176864	0.86066	0.201721	0.16109	0.411329	0.0989484	0.0748088		0.324809	0.0640535	0.0528203	0.385755	0.0695507	0.0501912	0.0673996	0.00358509	0.0229446		0.348948	0.0994264	0.043021
TYR	133	0.651291	0.155832	0.11305	0.689532	0.14173	0.107792	0.707935	0.14914	0.100621		0.708891	0.176864	0.130258	0.754063	0.193117	0.137667	0.681883	0.197897	0.142208		0.869981	0.238289	0.148423
LYS	134	-32.8566	-9.85062	-8.28203	-28.4892	-8.64818	-7.85086	-32.463	-9.74522	-8.18929		-27.3363	-8.55282	-7.46463	-31.9496	-10.0688	-8.43571	-34.4895	-11.3466	-8.98494		-32.8485	-10.6661	-8.72753
LEU	135	0.515057	0.117591	0.0740918	0.522467	0.110899	0.0877151	1.21534	0.323136	0.234226		0.413002	0.105163	0.0803059	0.730163	0.177342	0.119981	0.909178	0.271511	0.180927		0.956262	0.29087	0.185229
GLU	136	28.886	8.89316	7.57266	30.3987	9.11162	8.30593	31.5423	9.60421	8.08293		26.3219	8.41252	7.43427	30.185	9.55139	8.12261	30.6252	10.5834	8.7543		33.8222	11.2486	8.97323
CYS	137	1.56071	0.382648	0.26434	1.32911	0.277964	0.209608	1.54374	0.363289	0.241635		1.18595	0.31262	0.235421	1.05688	0.250956	0.179971	1.43188	0.409178	0.307839		1.3848	0.374044	0.224665
PRO	138	1.74426	0.37739	0.240918	1.69001	0.317639	0.220602	1.71654	0.324092	0.17782		1.24641	0.28848	0.19001	2.13265	0.458891	0.291826	1.86353	0.508126	0.31238		2.25167	0.59608	0.331262
GLU	139	38.7605	11.2522	9.18571	39.2347	10.5418	9.33007	39.2964	10.9866	8.93571		34.0036	10.1726	8.76099	40.8499	11.5402	9.49044	39.4522	12.7686	10.691		41.109	13.3891	9.99474
THR	140	2.14866	0.474665	0.30999	2.17137	0.41587	0.306166	1.32887	0.307122	0.18738		1.27151	0.366874	0.267447	1.962	0.479446	0.312859	2.12572	0.60086	0.384799		2.20722	0.57935	0.336281
ASP	141	42.5896	12.162	9.80186	42.9161	11.7636	10.2696	42.8482	12.1183	9.64436		36.0074	11.0686	9.40249	43.2992	12.8712	10.348	43.7495	14.4034	11.1403		45.087	14.7113	10.9006
CYS	142	4.4749	0.907983	0.54565	4.28585	0.682361	0.466778	3.21487	0.613528	0.347753		2.54828	0.58891	0.40153	5.0925	0.935707	0.552103	3.35014	0.885994	0.590822		3.66467	0.925908	0.452677
GLU	143	49.7691	13.3886	10.5485	50.0382	12.2194	10.435	50.0318	12.7856	9.93356		45.8131	12.608	10.3337	52.8313	13.7799	10.8623	51.1013	15.2541	11.9816		56.51	16.2342	11.7182
LYS	144	-39.3982	-11.5411	-9.45865	-41.249	-11.7349	-10.234	-39.3571	-11.4503	-9.32505		-34.7199	-10.7964	-9.2065	-40.2522	-12.2634	-9.97968	-40.12	-13.348	-10.3879		-41.789	-13.4171	-10.5485
GLY	145	5.09895	0.861138	0.479924	5.60421	0.772945	0.462954	5.02796	0.859226	0.405354		3.04374	0.675908	0.405832	5.17925	1.04876	0.565488	5.1489	1.21654	0.570746		5.54876	1.25598	0.61305
TRP	146	7.58413	0.833652	0.442639	9.46558	0.983987	0.496893	6.79756	0.65392	0.250717		3.60445	0.702199	0.361616	5.63384	0.91109	0.43499	6.53991	0.927581	0.039675		4.32935	-0.143164	0.190488
ALA	147	5.40129	0.826482	0.473231	6.44598	0.910373	0.52175	4.06692	0.737094	0.351816		3.14436	0.703633	0.408939	3.66922	0.971558	0.52892	5.48805	1.14627	0.416587		3.72777	0.727055	0.517447
LEU	148	10.4264	1.53274	0.819073	10.5065	1.62476	0.888623	7.44981	1.51482	0.743069		5.20507	1.22634	0.694551	6.84417	1.82027	0.941444	10.2201	2.33031	0.922323		7.51291	1.54326	0.941683
LEU	149	19.1405	1.54422	0.694551	20.5746	1.34751	0.549952	10.5674	1.28991	0.47825		7.00382	1.07075	0.461759	8.68475	1.45459	0.628346	15.5793	2.49928	0.559034		9.75263	0.452677	0.640057
LYS	150	-172.468	-25.5712	-17.4802	-164.8	-20.1353	-15.494	-227.076	-24.5194	-15.5457		-86.1465	-19.2684	-14.4943	-232.699	-26.2715	-17.9802	-164.799	-28.3707	-20.1295		-214.556	-33.0547	-19.5201
PHE	151	15.2968	2.2347	1.13528	12.4716	2.28442	1.07815	2.42065	1.2163	0.583413		7.7457	1.76004	0.900096	-9.02749	1.93571	1.00454	8.15368	2.80115	0.71152		0.438576	0.330067	0.754063
GLY	152	-9.14914	-0.677103	-0.190727	-9.7347	-0.321941	-0.0982314	-5.90703	-0.76912	-0.137906		-2.32815	0.083413	0.083413	-7.8891	-0.90153	-0.314293	-10.0557	-2.06788	-0.755736		-6.08915	-0.857792	-0.488767
GLY	153	-18.5688	-1.35612	-0.510994	-6.65846	-1.55999	-0.316922	-3.9749	-1.18188	-0.372132		-6.30258	-1.08031	-0.240679	-4.68236	-1.84034	-0.775096	-6.7445	-2.53442	-0.464627		-7.64818	-0.752868	-1.10492
LYS	154	-53.5268	-16.3007	-13.1119	-52.6905	-19.213	-16.2366	-50.3351	-16.3566	-13.642		-54.7046	-19.3358	-15.2634	-54.7153	-20.8002	-15.3652	-62.2419	-21.918	-13.7937		-51.31	-15.3621	-15.6962
TYR	155	-1.89532	-0.297562	-0.157027	-2.40511	-0.435229	-0.138145	-0.530832	-0.00501912	0.0181644		-1.3413	-0.317639	-0.145554	-0.00908222	-0.195985	-0.0583174	-1.55402	-0.0284417	0.124522		-1.36902	0.0375239	-0.380019
TYR	156	-10.0306	-1.19718	-0.614006	-10.1735	-0.608031	-0.539197	-0.584369	-1.39316	-0.614245		-1.97634	-1.84799	-1.01004	-8.6434	-0.689771	-0.477533	-8.01195	0.31262	-0.500239		-12.8846	-2.23064	-1.34751
GLN	157	-1.40033	-0.715583	-0.703633	-1.10468	-1.29517	-1.16802	-0.786807	-0.736855	-0.597036		-0.909895	-0.458652	-0.311902	-0.6587	-0.791109	-0.728967	-2.63145	-1.89675	-0.647467		-1.15679	-0.550669	-0.739962
LYS	158	-46.0875	-13.6984	-11.1926	-48.7918	-14.6317	-12.4338	-46.1993	-14.2796	-11.4414		-38.4438	-12.7428	-10.7345	-43.8499	-14.8002	-11.6998	-47.5294	-17.1358	-11.74		-46.0856	-14.6145	-12.348
ALA	159	-3.60421	-0.695985	-0.407266	-3.8934	-0.786807	-0.428298	-2.70459	-0.536568	-0.23805		-2.42041	-0.638862	-0.365201	-2.51243	-0.7163	-0.361138	-3.5055	-0.953394	-0.271033		-2.95315	-0.598948	-0.406549
LYS	160	-50.0036	-15.5547	-12.6202	-48.9042	-16.1781	-14.4794	-48.2701	-16.5356	-13.1004		-40.2493	-14.0382	-12.0703	-48.624	-17.2084	-13.9199	-50.6931	-20.4912	-14.6539		-50.3635	-19.6193	-14.4826
ALA	161	-1.2598	-0.379063	-0.284417	-1.03011	-0.422084	-0.331979	-0.666826	-0.299952	-0.208174		-0.824809	-0.36544	-0.283461	-0.752868	-0.415631	-0.301625	-0.881453	-0.484704	-0.180927		-0.678776	-0.269359	-0.247132
ALA	162	-1.4957	-0.317878	-0.206501	-1.72012	-0.388145	-0.248088	-1.07983	-0.214627	-0.107792		-1.1544	-0.31501	-0.195985	-1.21033	-0.366874	-0.21152	-1.68666	-0.5	-0.153203		-1.30043	-0.271511	-0.213193
PHE	163	-4.29924	-0.90392	-0.528442	-4.19598	-0.776769	-0.503346	-3.91969	-0.805449	-0.406549		-2.8738	-0.712476	-0.446941	-4.4957	-0.996415	-0.553776	-4.24952	-1.20674	-0.618069		-4.71128	-1.34011	-0.640774
GLU	164	40.4484	12.6178	10.4665	40.2672	12.8638	11.7533	38.7581	12.8905	10.6714		33.2775	11.386	10.0688	41.3458	14.0588	11.6809	40.4993	15.4587	12.0693		42.5478	15.8652	11.9962
LYS	165	-37.587	-11.1324	-9.1826	-37.1288	-11.3227	-10.2283	-37.0507	-11.1898	-9.19742		-32.4527	-10.4068	-9.0098	-37.9113	-11.961	-9.81907	-37.7639	-12.9916	-10.174		-38.6931	-12.9804	-10.048
ALA	166	-1.4522	-0.309273	-0.194551	-1.8021	-0.371415	-0.259082	-1.48996	-0.306166	-0.162763		-1.06501	-0.264101	-0.169216	-1.69551	-0.402008	-0.241157	-1.58867	-0.464149	-0.243547		-1.70148	-0.462715	-0.25478
LEU	167	-2.14006	-0.557122	-0.365918	-2.12691	-0.540392	-0.429493	-1.70554	-0.451721	-0.25956		-1.35206	-0.418021	-0.315727	-2.02247	-0.578394	-0.394359	-2.04589	-0.753585	-0.519359		-2.35301	-0.880975	-0.48088
GLU	168	32.1654	10.2536	8.72849	32.0777	10.006	9.2512	31.2565	10.0906	8.61687		28.8903	9.77844	8.78537	32.1769	10.6919	9.17878	31.5722	11.4348	9.49474		32.0445	11.7481	9.31214
VAL	169	-0.701243	-0.148184	-0.0929732	-0.744025	-0.14412	-0.0922562	-0.694551	-0.139818	-0.0697897		-0.488767	-0.106358	-0.0597514	-0.696702	-0.166348	-0.0965583	-0.604685	-0.165392	-0.0587954		-0.608031	-0.125956	-0.0745698
GLU	170	32.2837	10.1697	8.56979	32.8155	9.82122	9.06788	34.5265	10.6838	8.97228		29.7032	9.54541	8.51649	36.4539	11.1859	9.46056	33.9711	11.9106	10.3898		37.7562	13.3396	10.0189
PRO	171	0.987094	0.314771	0.219407	1.13408	0.31501	0.281549	1.04374	0.342017	0.248327		0.787763	0.251434	0.209847	1.43499	0.424713	0.320746	1.14484	0.441444	0.397228		1.37022	0.599187	0.346797
ASP	172	32.707	10.685	9.07672	32.0483	10.1687	9.63217	33.2674	11.0583	9.54135		28.4474	9.56883	8.77342	35.1824	11.4962	10.0155	33.1642	12.2873	11.1565		35.2878	13.4933	10.3315
ASN	173	2.33628	0.688576	0.464866	2.58843	0.676864	0.586281	2.88121	0.842017	0.573853		1.97968	0.619503	0.507648	2.87691	0.792543	0.579589	2.44407	0.921128	0.821224		3.17663	1.29924	0.712715
PRO	174	2.19073	0.580067	0.353728	2.27725	0.535851	0.416109	2.28059	0.561663	0.30282		1.53394	0.440249	0.310707	2.73948	0.718929	0.467495	2.23805	0.762189	0.521989		2.88313	1.07457	0.520793
GLU	175	52.6329	14.9465	11.6288	52.4742	13.4493	11.7309	53.06	14.5045	11.3019		41.1637	12.1754	10.3657	58.7706	15.7194	12.4976	52.146	16.9166	14.4924		56.5086	18.5117	12.6276
PHE	176	2.47968	0.734704	0.481836	1.98279	0.633365	0.534417	2.5968	0.825526	0.517447		1.52749	0.565488	0.457696	2.42113	0.845363	0.576243	2.30664	0.983748	0.704589		2.64364	1.26649	0.64914
ASN	177	2.85421	0.913002	0.57696	2.51171	0.813576	0.693356	3.17663	1.12094	0.703394		2.18403	0.791109	0.621893	3.13743	1.15703	0.788241	3.03896	1.35827	0.993786		3.35707	1.79804	0.909178
ILE	178	4.41372	1.13408	0.614484	3.69312	0.941683	0.684034	3.84847	1.07792	0.487811		2.42256	0.776291	0.52892	3.28035	1.14245	0.613528	3.67686	1.42471	0.753585		3.29708	1.74068	0.66826
GLY	179	2.43308	0.668738	0.382648	2.04159	0.683317	0.49044	1.74952	0.70674	0.338671		1.12189	0.507887	0.362094	1.33772	0.789914	0.44001	1.97992	1.02103	0.447419		1.48279	1.15129	0.515535
TYR	180	2.71176	0.895554	0.548518	1.73542	0.746176	0.589149	2.76315	1.18475	0.637667		1.87811	0.847753	0.669694	2.85684	1.45053	0.956262	2.34943	1.29876	0.720841		2.68666	1.76577	0.844646
ALA	181	3.663	1.28466	0.731358	3.39364	1.21606	0.907266	3.58819	1.51864	0.704589		2.55593	1.01936	0.72825	3.01123	1.62476	0.926147	3.3468	1.88384	1.04422		3.19168	2.44336	1.02653
ILE	182	2.39316	0.919455	0.48088	1.81859	1.40607	0.894359	-0.17543	1.21463	0.408939		1.82935	1.076	0.670889	-0.117591	1.71726	0.767686	1.62261	2.24283	0.47825		0.344407	1.67878	0.728728
THR	183	0.214149	0.472992	0.400574	1.60421	1.26458	0.875956	0.672323	0.91587	0.469168		1.25478	0.760755	0.536807	0.0365679	0.946224	0.635038	0.361616	1.18595	0.34847		0.975143	1.15057	0.737333
VAL	184	2.63719	1.32529	0.92543	2.50048	1.69001	1.36281	1.54087	1.4663	0.877629		1.77725	1.13599	0.931166	1.80019	1.63504	1.21272	2.84799	2.50837	1.21463		2.05832	2.05306	1.20459
TYR	185	3.40511	2.53991	1.41109	3.57027	3.22825	1.95148	2.06142	2.96558	0.699331		2.12811	1.6066	0.838193	1.07027	2.31836	1.53681	-0.481836	1.65392	-0.577438		-1.62548	-6.44694	0.36305
ARG	186	-167.352	-43.4142	-22.0796	-182.266	-37.5602	-23.5786	-148.865	-40.9919	-16.923		-106.72	-35.1549	-22.3963	-148.447	-61.1467	-27.9814	-201.682	-86.0973	-31.6066		-159.672	-63.0978	-26.1035
LEU	187	-0.111855	0.398423	0.738528	-1.21654	1.56334	1.92543	-0.385516	1.28155	1.23781		-0.603011	0.445985	0.636711	-1.78513	-0.313098	0.754302	-0.558556	1.58795	0.76912		-2.22562	-0.26195	0.435946
ASP	188	62.7784	24.1001	20.4082	54.2866	26.3074	26.9101	53.2945	25.789	21.7012		46.1217	20.1974	19.0581	53.2725	22.6522	21.4034	55.9467	30.6348	24.0457		54.5268	26.7997	20.8059
ASP	189	58.6613	22.261	20.7624	81.347	57.2835	46.6152	75.4919	52.7792	31.0165		62.039	31.6981	28.908	74.3365	34.3368	37.8709	73.7741	48.4543	38.1219		69.6044	41.978	34.7758
SER	190	0.491396	1.85946	2.40488	-2.21654	0.136472	1.65535	-4.44575	-2.97012	-0.207457		0.304015	0.695029	1.57337	-2.62165	-1.36114	-0.469407	-2.16372	-3.00908	-0.996893		-2.43523	-1.924	-0.912524
ASP	191	70.4806	21.8979	27.3619	55.2467	27.3437	28.6702	45.9025	20.0817	18.885		75.0543	56.374	49.2206	45.9183	18.5679	20.9199	56.7244	28.1427	18.0093		52.9876	19.1408	17.2839
ARG	192	-64.9352	-35.4783	-74.185	-67.8045	-53.0084	-95.3248	-58.6281	-32.9465	-32.059		-55.7741	-35.56	-53.8468	-55.5715	-24.1582	-21.3489	-67.3898	-40.7039	-40.5325		-52.9304	-24.086	-20.543
GLU	193	41.419	17.7424	22.7768	40.7691	19.8836	25.3946	39.7431	16.7658	17.2727		39.2892	20.142	24.728	36.9792	16.1573	16.7708	42.5495	20.7665	18.3542		35.9892	14.3291	14.0196
GLY	194	-1.70841	-0.503824	-0.751912	0.770315	0.689771	1.08604	0.469168	0.439771	0.548518		-1.96463	-1.3664	-1.56238	-0.405832	-0.364723	-0.569312	-0.510277	-0.266491	0.146989		0.9424	0.590583	0.574331
SER	195	-0.0879541	-0.0611855	-0.282027	1.14221	0.603011	0.63456	1.59823	0.768164	0.550191		-0.320029	-0.172323	-0.0389579	1.05139	0.395315	0.273662	1.10731	0.688815	0.452916		0.96391	0.471558	0.0485182
VAL	196	-2.35206	-1.32744	-1.52318	-1.57194	-1.34895	-2.09273	-0.667304	-0.661807	-0.981119		0.04087	-0.159656	-0.408222	-0.334847	-0.373327	-0.693834	-0.0236616	-0.0662046	-0.522945		-1.94957	-1.3805	-1.64603
LYS	197	-41.7811	-15.8188	-16.1379	-40.988	-20.1164	-24.0057	-37.3298	-16.0963	-16.2223		-28.6233	-12.2096	-13.1305	-39.6821	-16.9558	-17.5906	-50.3984	-26.5578	-22.3346		-51.288	-21.9938	-18.1315
SER	198	0.325765	-0.0274857	-0.235421	0.24044	-0.1924	-0.422084	0.0284417	-0.307361	-0.590344		-0.611855	-0.498327	-0.590344	-0.578872	-0.538241	-0.674952	0.801147	0.312859	0.250956		-0.426386	-0.507887	-0.620937
PHE	199	0.18499	0.041348	-0.152725	-0.0982314	-0.460325	-0.604446	0.0133843	-0.143403	-0.200048		0.04087	-0.200048	-0.258126	1.13528	0.19001	-0.102533	0.0731358	-0.247371	-0.0449331		0.628346	0.394598	-0.000239006
SER	200	-0.131931	0.00382409	-0.186663	-0.169455	-0.482792	-0.504063	0.651769	0.133126	-0.00932122		-0.0657266	-0.172562	-0.151052	0.161329	0.00286807	-0.04087	-0.344646	-0.525813	0.19001		-0.420411	-0.0188815	-0.132887
LEU	201	0.0867591	-0.250478	-0.383604	0.269359	-0.395076	-0.673279	0.751195	-0.211759	-0.455545		-0.364723	-0.423518	-0.542065	0.370459	-0.236616	-0.439054	-0.114723	-0.444551	-0.613289		0.255497	-0.139101	-0.395315
GLY	202	0.320507	-0.0124283	-0.111377	0.251195	-0.203155	-0.329589	0.299474	-0.17782	-0.279876		0.0494742	-0.164197	-0.228489	0.578155	-0.0267686	-0.143403	0.222514	-0.121893	-0.154637		0.600621	0.138623	-0.0738528
PRO	203	0.0532983	0.042065	-0.0219885	0.277247	-0.163241	-0.195507	0.561902	0.0793499	0.042304		0.157505	-0.0743308	-0.0783939	0.964866	0.113767	0.043738	0.201482	-0.130975	0.177342		0.512906	0.221797	0.0506692
LEU	204	-2.55641	-1.07075	-0.684512	-2.42352	-1.05306	-0.950048	-1.91085	-1.15105	-0.650096		-1.82768	-0.83652	-0.67782	-2.3499	-1.462	-1.04374	-2.48375	-1.52008	-1.41444		-2.27772	-1.83365	-0.959847
ARG	205	-41.0292	-15.8497	-13.9692	-37.2708	-14.3511	-14.9407	-39.8427	-16.6042	-15.701		-34.9297	-13.4579	-13.2792	-39.6157	-15.7443	-14.9598	-39.7536	-17.0225	-18.2294		-38.6023	-18.0304	-14.7655
LYS	206	-36.913	-12.5048	-10.5748	-37.202	-12.4364	-11.9185	-37.8717	-13.8707	-12.0172		-30.4687	-10.7851	-10.0543	-36.9405	-12.7306	-11.1513	-34.9919	-13.5963	-12.4675		-37.7906	-15.2404	-11.5664
ALA	207	-1.23016	-0.376434	-0.224187	-1.06023	-0.401291	-0.349426	-0.972753	-0.435707	-0.249761		-0.499044	-0.239245	-0.18021	-1.12882	-0.521989	-0.328633	-1.03967	-0.527008	-0.317639		-0.887906	-0.572658	-0.269598
VAL	208	-1.73614	-0.695029	-0.488528	-1.48685	-0.612811	-0.616396	-1.75191	-0.80999	-0.645076		-1.13982	-0.501195	-0.465583	-1.95507	-0.827438	-0.64675	-1.73566	-0.804732	-0.851816		-1.4185	-1.03011	-0.645315
THR	209	-0.921606	-0.381453	-0.287285	-0.481358	-0.249761	-0.264818	-0.216539	-0.1924	-0.157266		-0.423757	-0.227055	-0.211759	-0.817639	-0.432122	-0.360899	-0.883126	-0.431166	-0.411807		-0.515057	-0.418499	-0.281071
LEU	210	-0.562141	-0.180449	-0.120698	-0.404159	-0.208652	-0.20913	0.465822	0.0597514	0.0690727		-0.0107553	-0.0948853	-0.0924952	0.439054	-0.0284417	-0.0289197	-0.673996	-0.328155	-0.193595		0.189293	-0.109943	-0.0757648
ASN	211	-1.36496	-0.154876	-0.0250956	-0.609704	-0.0181644	0.0556883	2.32027	0.670411	0.470602		-0.0043021	0.0960803	0.155354	3.14077	0.831501	0.615679	1.35612	0.412763	0.359943		0.103728	-0.164436	-0.0380019
PRO	212	0.95435	0.377868	0.295889	1.28872	0.319312	0.272706	1.11377	0.362572	0.299952		0.778442	0.162285	0.111855	1.04207	0.269837	0.244264	-1.50598	-0.599187	-0.517686		1.174	0.536807	0.392208
ASP	213	39.9042	13.5889	11.4818	39.9517	11.9955	11.2909	39.9379	13.0327	11.3427		37.5457	11.772	10.614	44.0134	13.4374	11.8657	38.1773	13.2648	12.968		41.3843	15.7347	12.0423
ASN	214	1.9381	1.22658	0.864723	2.05067	0.921606	0.92304	1.20076	0.905593	0.744264		1.74618	0.832457	0.787524	0.928537	0.88217	0.847992	0.834847	0.60588	0.97347		1.80354	1.64794	1.05402
SER	215	1.8119	1.0086	0.613528	1.15798	0.666826	0.67782	1.81716	0.982553	0.737094		1.24809	0.707696	0.642925	1.18977	0.994264	0.782027	1.6195	0.723948	0.87978		1.72825	1.50502	0.880497
TYR	216	4.05186	1.73016	0.912046	-0.986855	0.626434	0.756453	-0.895315	1.01052	0.65153		0.548757	0.597992	0.617113	-31.315	1.85349	1.10564	-1.04254	0.306405	0.608748		-0.6924	-0.129541	0.358031
ILE	217	0.344646	1.04995	0.820268	0.124761	0.677581	0.837954	0.962954	1.29302	1.08437		0.227294	0.552581	0.655593	-0.861138	0.779159	0.822658	0.394837	0.704828	1.31812		-0.436663	1.07576	0.83652
LYS	218	-41.8239	-14.6477	-12.5277	-42.44	-13.1422	-12.5249	-45.1508	-15.412	-13.5464		-39.2813	-12.7827	-11.7615	-47.6518	-15.0559	-13.3654	-40.3098	-14.8126	-15.3659		-42.5841	-17.9111	-14.2749
VAL	219	-0.656071	0.637428	0.538719	-1.01625	0.743308	1.11377	-1.42113	0.971558	1.11783		-1.17352	0.372371	0.586042	-2.03059	0.506692	0.760277	-1.18332	0.386472	1.15392		-1.00502	1.06047	1.01506
PHE	220	-7.85373	-2.26864	-0.238289	-7.32792	-0.701721	0.266969	-6.90703	-1.17973	0.580067		-5.04565	-0.849187	0.0155354	-8.56262	-2.21511	-0.414436	-4.06477	-0.881214	-0.622132		-7.10684	-5.23112	-0.380497
LEU	221	-0.344168	0.4663	0.632887	-0.649618	0.362572	0.734704	0.164197	1.02916	1.4706		-0.0172084	0.466778	0.719885	-1.00048	0.320746	0.80282	0.100621	0.576004	1.33007		-0.405832	0.412285	0.880019
ALA	222	-0.137428	0.4424	0.636711	-0.82935	0.38456	0.874761	-0.518403	0.701721	1.43141		-0.115201	0.478011	0.788002	-1.01888	0.177103	0.675191	0.18738	0.58174	1.51506		-0.600621	0.177342	0.8076
LEU	223	-3.53466	-2.41946	-1.03585	-3.70554	-1.11663	-0.525813	-3.00765	-1.8315	-0.595841		-3.18929	-0.989006	-0.358987	-3.70315	-2.07887	-1.28298	-2.47347	-0.6924	-2.36138		-3.48088	-3.01076	-1.5055
LYS	224	-61.1424	-25.3965	-20.772	-53.891	-24.4381	-25.8239	-56.4673	-27.7952	-23.7409		-51.9355	-23.3334	-22.6451	-57.6487	-28.0772	-26.435	-60.5786	-32.6444	-30.9156		-58.722	-33.9405	-25.8657
LEU	225	-0.968451	-0.0915392	0.455306	-0.845363	0.17304	0.62739	-0.353967	0.404637	1.28896		-0.582935	0.106358	0.479207	-1.25215	-0.190966	0.366157	-0.137189	0.232553	0.779398		-0.838671	-0.353489	0.452916
GLN	226	1.06979	0.926386	1.06525	0.583174	0.895076	1.64555	1.14173	1.34489	2.0086		0.622371	0.628346	0.777486	0.535612	0.720841	1.0858	-0.0157744	0.402964	0.39173		0.75717	0.778442	1.0999
ASP	227	56.7118	27.7185	26.5691	48.3415	25.0779	31.2173	47.0533	26.396	30.81		45.8561	22.3396	24.9861	49.0872	25.228	28.1307	52.0421	28.3511	30.4587		51.391	29.907	29.521
VAL	228	-1.86711	-0.794216	-0.466778	-1.35301	-0.565727	-0.529637	-1.56047	-0.850143	-0.596797		-1.10038	-0.411807	-0.236855	-1.34489	-0.650813	-0.498805	-1.4142	-0.823136	-0.635516		-1.46511	-0.944312	-0.570746
HIS	229	-2.21295	-1.33126	-1.61663	-1.82815	-1.34273	-2.04565	-1.05234	-0.983509	-1.80019		-1.65655	-1.0533	-1.42615	-0.552342	-0.405832	-0.499283	-0.722275	-0.491874	-0.590822		-1.31644	-0.864006	-1.39054
ALA	230	-0.0186424	-0.00478011	-0.0279637	0.297084	0.0136233	-0.0587954	0.528442	0.191922	0.130975		0.21869	0.0157744	-0.00549713	0.252151	0.0549713	0.0867591	-0.242352	-0.192878	0.167304		0.353011	0.207696	0.206979
GLU	231	38.1207	17.07	18.081	37.8977	17.075	19.9371	39.4383	19.957	24.887		37.2985	16.5815	19.2055	36.5693	16.5956	19.6955	29.7579	12.8023	15.51		38.2842	19.2278	21.4826
ALA	232	0.681644	0.198614	0.000956023	0.40631	-0.0626195	-0.222753	0.589866	0.0724187	-0.198614		0.528681	0.0652486	-0.0748088	0.691205	0.1587	0.00501912	0.633365	0.271033	0.655354		0.684512	0.322897	0.0659656
GLU	233	36.8138	14.7849	13.691	34.3047	13.4799	14.4204	35.7512	15.4637	15.7761		32.9708	13.0043	13.3478	35.4964	14.3829	14.6879	32.9651	13.6338	15.9794		37.2906	17.6073	15.5237
GLY	234	0.596319	0.236855	0.139101	0.547084	-0.081501	-0.277247	0.294216	-0.104446	-0.236855		0.697419	0.0991874	-0.0219885	0.858509	0.151052	0.00525813	0.848948	0.259799	0.420172		0.500478	0.136233	0.0188815
GLU	235	36.462	15.5734	15.6439	36.1037	14.5442	15.7744	35.8528	16.262	18.2514		34.739	14.0731	15.1558	36.1883	14.6831	15.9577	37.1491	15.5593	20.0428		37.2593	17.7455	18.1714
LYS	236	-31.456	-12.9395	-12.881	-30.3487	-11.5946	-12.2204	-31.1334	-13.3052	-14.1652		-29.6871	-11.4486	-11.9032	-31.9902	-12.4223	-12.9477	-32.3274	-13.1142	-15.1295		-30.8337	-13.9993	-13.7928
TYR	237	0.652247	0.209847	0.138623	0.380019	-0.0222275	-0.0944073	0.261472	-0.0210325	-0.0325048		0.950287	0.172323	0.0724187	0.842973	0.19479	0.182122	1.41252	0.434512	0.599426		0.47108	-0.0635755	-0.115201
ILE	238	-1.29493	-0.92304	-0.82457	-1.21033	-0.762906	-0.92782	-1.31358	-1.1587	-1.40368		-0.888384	-0.648423	-0.745937	-0.685946	-0.799235	-0.993069	-0.628824	-0.667782	-1.51099		-0.883126	-1.04135	-1.13241
GLU	239	34.9338	13.9988	13.4402	33.9304	12.3145	12.6221	36.2651	14.7763	15.2323		33.0304	12.2591	12.4565	36.153	13.7667	14.4878	35.9615	14.0662	17.3511		35.4971	15.8533	15.016
GLU	240	39.2228	14.6444	12.952	38.321	12.7165	12.4826	39.7294	14.7966	13.809		36.1013	12.4163	11.8413	42.0024	14.5215	13.674	40.5803	15.1255	16.8004		37.8815	16.4716	14.0385
ILE	241	-1.75598	-0.790153	-0.48088	-1.19264	-0.435707	-0.45196	-1.72634	-0.856358	-0.709369		-0.412285	-0.304254	-0.289675	-2.08963	-0.98088	-0.823136	-1.16085	-0.54087	-0.666587		-1.15392	-0.983031	-0.649857
LEU	242	3.95411	0.829111	0.477772	2.78776	0.615201	0.329111	4.2586	0.867591	0.510038		2.49713	0.307361	0.119503	2.72132	0.757409	0.455306	-2.02988	-0.72825	-0.266969		-1.49904	-1.04565	-0.988528
ASP	243	34.9362	13.1628	12.2163	33.6824	11.0189	10.7232	33.338	12.3573	11.9579		34.994	12.185	11.9668	34.838	11.9761	11.8014	35.5378	12.9493	14.625		35.2856	14.6415	13.1018
GLN	244	-0.169455	-0.222753	-0.166587	-1.0999	-0.302581	-0.300908	-0.0234226	-0.340822	-0.441205		0.0647706	0.117113	0.184273	0.0360899	-0.236855	-0.26912	0.724904	-0.00239006	-0.277486		0.888145	-0.0788719	-0.231358
ILE	245	2.07361	0.583652	0.406788	2.05951	0.430927	0.339627	2.20698	0.476338	0.220602		1.70483	0.365679	0.244264	1.93284	0.280354	0.0697897	-0.87261	-0.164436	0.0683556		-1.67185	-0.634799	-0.243069
SER	246	2.0098	0.45435	0.239006	2.35588	0.429015	0.314532	0.473709	0.256692	0.285612		1.07887	0.120937	-0.00167304	1.77988	0.571224	0.5674	1.08867	0.282744	0.190727		1.91922	0.440966	0.17065
SER	247	1.48088	0.278442	0.154398	2.88599	0.587954	0.435468	0.229924	-0.0566444	-0.0724187		1.81381	0.270793	0.169694	2.32146	0.467017	0.325765	1.83389	0.492352	0.278681		2.34489	0.513145	0.158222
GLN	248	4.74761	1.75263	1.24163	6.32744	1.35707	1.09202	3.60397	1.51004	1.20076		5.9847	1.44216	1.06549	5.55712	1.51052	1.26816	4.10612	1.6109	1.8652		5.22562	2.53107	1.65703
PRO	249	6.79661	3.12859	2.11902	4.53346	1.32839	1.1097	4.33461	1.71534	1.09202		1.83915	1.26291	0.981119	2.43093	1.98494	1.57146	1.80664	1.75215	2.8805		3.06358	2.61353	1.55999
TYR	250	-5.35588	0.97347	0.937859	-35.3664	1.01386	1.25717	-1.5153	1.59584	1.0717		-40.4159	-0.12978	0.540631	-11.1895	1.11711	1.18021	-4.11735	0.155593	2.82361		-34.1119	0.424952	0.580067
VAL	251	-1.21319	0.871176	1.04493	-0.396033	0.902486	1.04924	1.82815	1.85373	1.55688		0.384082	1.12094	1.17949	-1.31023	1.32481	1.60349	-0.580784	0.702199	2.70865		0.161568	1.58198	1.63217
LEU	252	1.01864	1.77653	1.82863	0.857792	1.32266	1.43595	3.07505	2.44957	2.41778		1.81429	1.66563	1.66037	-0.384799	1.54924	2.18069	1.06788	1.23948	3.82505		1.3554	2.15081	2.36807
ARG	253	-157.766	-39.0994	-23.8284	-196.882	-30.7655	-22.0832	-205.248	-35.6288	-21.0593		-208.137	-32.9278	-22.2438	-189.672	-45.0574	-28.8286	-137.381	-50.1546	-38.0392		-176.135	-51.9367	-27.1561
TYR	254	-6.30067	-0.541587	0.505497	-2.66085	-2.64436	-0.798757	-4.90727	-7.09751	1.59082		-2.91467	0.496893	1.2414	-2.86783	-21.5504	-1.71773	-3.3119	-0.342734	-0.696702		-2.3217	-24.7536	-0.160134
ALA	255	-2.01338	-0.143164	0.795172	-2.23972	0.162524	0.658939	-2.55067	0.0160134	1.47538		-1.42495	0.461998	1.17328	-2.79374	-0.278203	0.961998	-1.80975	-0.495937	0.45435		-1.80497	-0.409417	1.17663
ALA	256	-0.90631	0.465583	1.37835	-1.4412	0.739006	1.5294	-1.52103	0.718451	2.86879		-1.74283	0.576721	1.80664	-1.74689	0.160134	1.62811	-0.988767	-0.119503	1.57242		-1.67854	-0.147945	1.96534
LYS	257	-96.4845	-85.5141	-52.4156	-84.5655	-53.2949	-60.1852	-95.9259	-104.81	-51.4312		-84.7545	-52.0375	-43.0308	-79.5999	-61.7961	-73.9548	-71.5813	-41.3953	-105.787		-80.8102	-62.9166	-97.3432
PHE	258	-1.71367	-0.495459	0.922562	-1.97729	-0.179254	0.407744	-2.32935	-0.899618	0.914675		-1.57003	-0.163719	0.819312	-2.06095	-0.870459	0.185229	-2.01625	-1.00239	-2.02414		-1.87189	-1.33652	0.42782
TYR	259	-0.646033	-0.0540153	0.78131	-1.02199	0.122849	0.519837	-0.856358	0.0673996	1.27749		-0.998805	0.083413	0.938098	-1.13384	-0.279637	0.380736	-0.795172	-0.296845	-0.385755		-1.02223	-0.525574	0.516013
ARG	260	-64.4441	-41.1757	-88.718	-60.0108	-41.4744	-54.6355	-54.8705	-35.6704	-85.3387		-63.2402	-40.5586	-93.218	-54.9677	-32.9264	-73.2478	-49.0022	-21.8528	-50.4512		-57.358	-34.114	-69.7612
ARG	261	-62.9054	-35.4336	-40.2211	-54.809	-31.5939	-45.0774	-63.0258	-46.2175	-97.0366		-49.8329	-27.6826	-36.1773	-54.6618	-30.8812	-43.4374	-55.1852	-27.5626	-48.0349		-56.6986	-34.4835	-45.9171
LYS	262	-38.8207	-17.788	-18.9238	-38.9539	-17.3602	-20.0076	-40.0846	-20.0825	-25.1315		-38.5033	-16.8544	-19.1255	-36.1886	-16.587	-20.2913	-37.0894	-16.012	-22.3172		-37.3564	-18.4204	-20.7942
ASN	263	-0.381931	-0.202199	-0.0241396	0.56238	0.152008	0.108509	0.468451	0.158222	0.0929732		-2.15798	-1.64412	-3.02725	0.288719	0.0788719	0.164675	-1.84728	-0.993786	-2.25359		0.374283	0.128585	0.201721
SER	264	1.15416	0.611855	0.68738	0.58174	0.0444551	-0.244503	0.73566	0.190727	-0.125717		0.816444	0.307361	0.234226	0.785612	0.21391	0.16109	0.431166	0.140296	0.271989		0.414675	0.14914	0.26673
TRP	265	0.126434	-0.351099	-1.77581	0.595841	-0.665153	-1.30951	0.43499	-0.613289	-2.07146		0.405354	-0.744025	-2.45268	0.499044	-0.299235	-1.4173	-0.0901052	-0.267925	-0.843929		0.760038	0.157744	-1.07983
ASN	266	5.77247	2.41707	2.33867	2.08222	0.474904	0.243069	1.87882	0.578633	0.29804		2.15225	0.775096	0.666348	1.80617	0.705545	0.820268	1.55163	0.591539	0.964627		2.00598	0.924235	0.888384
LYS	267	-36.4462	-15.3891	-15.9986	-35.6969	-13.854	-14.348	-36.527	-15.5378	-16.9438		-37.782	-14.7185	-15.6561	-33.5805	-14.0304	-16.4546	-35.5265	-14.0994	-18.8293		-37.3786	-16.6625	-17.2507
ALA	268	0.66109	-0.0566444	-0.492113	1.12046	-0.141013	-0.539197	1.26482	-0.0473231	-0.999044		1.413	-0.0282027	-0.663719	1.05402	0.0535373	-0.44479	0.467256	0.0258126	-0.443834		1.10684	0.160851	-0.603967
LEU	269	0.624044	-0.142925	-0.907027	0.907983	-0.196463	-0.375239	1.86855	0.178537	-0.433078		1.19025	-0.262189	-0.872132	1.05258	-0.0485182	-0.725621	0.713671	0.174713	-0.139579		1.04828	0.19001	-0.71391
GLU	270	38.8898	16.0237	16.3633	39.0963	14.0951	13.8396	40.1946	16.1456	16.5882		44.0641	16.0865	16.1066	39.6087	15.2156	17.1599	36.9168	14.2622	18.5117		40.5944	17.4032	17.6181
LEU	271	0.862572	-0.00669216	-0.136711	1.66037	0.0188815	-0.309512	2.52438	0.425669	-0.0685946		3.21582	0.486616	0.0157744	2.04804	0.400096	0.167065	1.29876	0.353011	-0.0752868		2.0435	0.353967	-0.134799
LEU	272	-1.01171	-1.28155	-1.74211	-0.877868	-1.07314	-1.20554	0.243069	-1.14866	-1.78824		0.0212715	-1.20531	-1.60899	-0.168977	-0.983987	-1.92806	-0.47347	-0.515774	-1.95817		-0.00525813	-1.13695	-2.05402
LYS	273	-37.581	-15.4692	-16.593	-39.1551	-14.9324	-14.2954	-38.5624	-16.0538	-16.6807		-41.1252	-14.9587	-14.816	-37.0445	-15.0753	-17.952	-34.4187	-13.1403	-17.2734		-38.5261	-16.4178	-18.592
LYS	274	-38.8152	-14.8093	-14.3499	-40.8423	-13.255	-12.5416	-42.8167	-15.9919	-15.5191		-41.5397	-15.0545	-14.9462	-39.8298	-14.5985	-15.6577	-36.5105	-13.5351	-16.5007		-39.8576	-16.9142	-16.5019
ALA	275	-0.620937	-0.688576	-0.709608	-0.786329	-0.497132	-0.537285	-0.311424	-0.653442	-0.726816		0.402486	-0.492591	-0.567878	0.0913002	-0.540392	-0.772467	-0.602533	-0.579828	-1.32959		0.119981	-0.739245	-0.791348
LEU	276	-1.70937	-1.09751	-1.25454	-0.495937	-0.524379	-0.527486	-0.514818	-0.813815	-0.892925		-1.32911	-1.07768	-1.08389	-0.782027	-0.864245	-1.26912	-1.3499	-0.760516	-1.33413		-1.11855	-1.05784	-1.26219
GLU	277	39.6472	14.2777	13.5308	41.1164	12.6331	11.5946	41.7909	13.7579	12.6104		46.299	14.1195	12.9214	42.3681	14.0002	14.2275	38.5684	13.7942	15.7388		44.5115	16.1272	14.6444
VAL	278	-0.0920172	-0.267447	-0.273184	-0.527008	-0.20435	-0.240679	0.474187	-0.191444	-0.256453		3.54398	0.337476	0.114006	0.446941	-0.114245	-0.228728	1.11831	0.145315	-0.233748		0.349665	-0.327916	-0.297801
THR	279	0.706979	0.515774	0.593451	1.31597	0.582218	0.463432	0.326482	0.377629	0.337954		-1.33389	-0.0521033	0.00788719	-3.2782	-0.187141	0.140774	-0.515774	-0.237094	-0.367352		1.2249	0.813337	0.692161
PRO	280	0.923279	0.494503	0.528442	3.71558	0.875	0.573614	1.31453	0.71869	0.641013		3.64747	1.05282	0.786568	1.34823	0.5913	0.575765	1.19933	0.755736	0.964866		1.52414	0.72108	0.761472
THR	281	2.24235	1.13408	1.05402	3.81501	0.730163	0.51673	5.26816	1.19551	0.706979		4.26721	0.878585	0.424952	2.1207	0.846797	0.705306	3.66802	1.2347	1.00813		5.35612	1.88671	1.212
SER	282	-3.17782	0.52414	1.27199	-5.10803	0.760755	0.786568	-1.76386	1.31716	1.26697		-3.35445	1.29613	1.16969	-3.5925	0.536807	1.27796	-0.372132	0.317878	1.14603		-6.15607	1.14101	1.65607
SER	283	0.940727	1.7892	2.31931	-0.181166	1.7751	1.43141	-2.92997	0.732553	1.09512		0.169933	1.00072	1.10062	-0.0767208	1.47634	2.2684	1.72562	0.665631	2.20817		-2.38886	2.84321	2.93905
PHE	284	-5.39436	-4.18738	-1.84441	-9.02271	-2.58772	-0.868547	-10.5643	-3.75048	0.856597		-6.96367	-2.70937	-0.042543	-5.79326	-4.27151	-1.44168	-3.78633	-1.76123	-3.66611		-12.2065	-8.68905	1.42686
LEU	285	-5.02438	-0.820268	0.816444	-3.18236	0.496893	0.707457	-4.32194	0.122849	1.02796		-7.3272	0.00525813	1.01816	-5.39771	-0.863289	0.695985	-3.29589	-1.50024	-0.043738		-5.86114	-0.857553	1.5674
HIS	286	-1.59728	0.323136	1.70746	-3.17471	0.650574	0.957218	-1.83413	1.07648	1.64054		-2.1979	0.716539	1.63743	-2.4749	0.084369	1.4957	-1.17065	-0.158461	1.09728		-3.49665	-0.42782	2.12022
HIS	287	-0.249522	0.460564	-1.15679	-1.22514	-0.0781549	0.709369	-1.32218	0.516969	2.35923		0.589627	-3.03131	-0.28848	-0.159417	0.645315	-0.115679	0.522228	0.438815	2.62715		-1.02342	-8.86353	2.92758
GLN	288	-4.076	-1.7414	-0.0860421	-4.61855	-2.22299	-0.451243	-5.9424	-9.89651	1.12022		-11.054	-6.26673	-1.73853	-4.13384	-1.32959	3.3762	-4.71009	-1.16898	-10.9161		-9.31166	-17.7529	-11.9543
MET	289	-0.454828	0.0456501	0.800908	-3.77366	-0.896989	-0.46869	-1.89818	-0.106597	0.75956		-4.32098	-0.725143	0.521272	-1.09489	-0.140774	0.700048	-0.847514	-0.337476	-0.51912		-1.83604	-0.634799	0.669694
GLY	290	-1.01888	-0.330306	0.547801	-1.82863	-0.341061	0.111855	-1.52414	-0.0298757	0.67065		-1.64747	-0.18738	0.944073	-1.13743	-0.261233	0.636233	-0.950048	-0.213432	-0.0738528		-1.66396	-0.5576	0.741635
LEU	291	-2.47658	-1.8468	-5.6097	-2.88313	-2.33389	-2.1164	-2.47012	-3.10923	-3.09011		-3.73112	-3.29613	-3.96033	-2.50526	-1.82863	-5.49737	-2.25598	-0.825287	-2.47156		-3.71295	-2.22347	-5.98494
CYS	292	-0.504063	-0.122371	-0.0239006	-1.64293	-0.794933	-0.477294	-1.64675	-1.10636	-0.864962		-1.64293	-1.01864	-0.948375	-1.22992	-0.781071	-1.61305	-1.20029	-0.361616	-0.78131		-1.1912	-0.470602	-0.397467
TYR	293	-0.633126	-0.251912	0.0458891	-0.462715	0.0910612	0.277964	-1.11066	-0.27175	0.131931		-1.9271	-0.630258	-0.0946463	-0.556644	-0.144837	0.040153	-0.406549	-0.0781549	-0.132887		-1.36401	-0.51912	-0.155115
ARG	294	-46.2579	-24.6879	-65.5636	-45.2089	-27.4869	-28.1023	-46.0911	-28.5411	-31.6649		-48.5547	-29.4159	-55.5767	-43.1609	-23.8282	-53.887	-36.1609	-14.6862	-21.8176		-46.4226	-20.6324	-60.8576
ALA	295	-1.7782	-1.16085	-2.40033	-1.79183	-1.24809	-1.27725	-1.85253	-1.52079	-2.22012		-1.90989	-1.3511	-2.22825	-1.64986	-1.11162	-2.61711	-1.58533	-0.691444	-1.64364		-1.78824	-1.05903	-2.50143
GLN	296	-2.17161	-1.25072	-1.96702	-1.94479	-0.686424	-0.552342	-2.18619	-1.3989	-1.79087		-0.702199	-0.202916	0.0310707	-1.19431	-0.561424	-0.86066	-2.02677	-0.847514	-1.7445		-0.904876	-0.602055	-0.689293
MET	297	-0.991396	-0.528442	-0.846319	-1.05951	-0.643642	-0.631453	-1.51171	-1.0478	-1.30115		-1.47634	-0.862094	-1.05163	-0.955545	-0.564054	-1.10923	-1.46224	-0.562141	-1.11209		-1.67758	-0.750239	-1.43714
ILE	298	-1.32839	-0.831262	-1.88552	-1.56142	-1.12954	-1.25454	-1.31764	-0.978967	-1.31142		-1.43093	-1.03394	-1.85803	-1.30043	-0.839149	-1.77247	-1.38098	-0.598948	-1.15727		-1.4663	-0.705306	-1.96295
GLN	299	-0.56238	-0.259799	-0.0726577	-1.19933	-0.53848	-0.592256	-0.620459	-0.319073	-0.375239		-2.37165	-1.45363	-2.39508	-1.46678	-0.767925	-1.29135	-0.295889	-0.0936902	-0.255736		-1.0968	-0.654159	-1.21248
ILE	300	-0.557361	-0.286329	-0.392925	-0.655354	-0.25	-0.18762	-0.887667	-0.466061	-0.555688		-0.646272	-0.266491	-0.279398	-0.673518	-0.303776	-0.49522	-0.578872	-0.226338	-0.455545		-0.768642	-0.369981	-0.539914
LYS	301	-29.7988	-13.8277	-19.4615	-29.1021	-14.4587	-15.3494	-30.0141	-14.8576	-17.6001		-29.684	-14.3929	-18.2894	-27.8353	-13.2237	-17.941	-28.946	-11.7216	-15.2517		-29.7992	-12.3707	-19.0253
LYS	302	-35.539	-17.2065	-24.9988	-29.0837	-14.8009	-17.1747	-27.7985	-13.8929	-17.3592		-29.343	-14.4816	-19.3033	-26.7749	-12.4842	-16.3645	-29.1824	-12.206	-15.6647		-32.1938	-14.3898	-22.1759
ALA	303	-0.694312	-0.371415	-0.568834	-0.625956	-0.347275	-0.404637	-0.63695	-0.381692	-0.52414		-0.531788	-0.262667	-0.369264	-0.635277	-0.346797	-0.55521	-0.577438	-0.236855	-0.427581		-0.739006	-0.376434	-0.624044
THR	304	-0.241396	-0.135038	-0.212237	-0.287046	-0.107314	-0.113528	-0.310707	-0.158222	-0.194073		0.244981	0.0913002	0.0810229	-0.446941	-0.209369	-0.340822	0.126912	0.0482792	0.0480402		-0.310946	-0.176386	-0.211281
HIS	305	0.259082	0.138145	0.246415	0.277725	0.237094	0.27414	0.289675	0.182122	0.233748		-0.114006	-0.0487572	-0.0760038	0.180449	0.108509	0.179015	-0.313337	-0.173518	-0.186902		-0.186902	-0.143881	-0.152247
ASN	306	0.404876	0.226099	0.395076	0.159178	0.0499522	-0.0212715	0.0518642	-0.0212715	-0.103728		0.173518	0.0525813	0.0454111	0.239245	0.131692	0.241396	0.465105	0.180688	0.269359		0.0155354	-0.0179254	-0.0126673
ARG	307	-22.7674	-10.164	-13.3207	-23.4622	-11.136	-11.946	-21.6021	-9.8229	-11.3609		-26.153	-11.9214	-14.4065	-20.8117	-9.25	-11.3466	-17.2598	-6.8456	-8.16587		-22.1551	-8.98901	-11.9993
PRO	308	-0.804254	-0.422801	-0.664914	-0.71391	-0.42065	-0.471319	-0.702199	-0.413002	-0.535851		-0.278203	-0.165631	-0.247849	-0.627868	-0.336998	-0.540631	-0.612094	-0.266969	-0.418977		-0.564054	-0.279637	-0.499522
LYS	309	-20.9713	-9.0098	-11.0626	-20.4252	-9.14054	-9.62596	-20.6217	-9.09393	-10.2512		-21.2667	-8.98805	-10.2586	-19.3798	-8.36759	-10.0693	-19.293	-7.59512	-9.03274		-20.7698	-8.30449	-10.6936
GLY	310	0.366635	0.173279	0.237094	0.467734	0.216061	0.207218	0.560468	0.275335	0.311902		0.553298	0.259799	0.305449	0.479207	0.222036	0.31501	0.383843	0.147467	0.224665		0.516013	0.221319	0.323375
LYS	311	-20.3396	-8.48996	-9.8119	-20.4924	-8.49689	-8.66946	-21.3705	-8.97467	-9.73542		-22.7476	-9.21152	-10.0827	-20.0447	-8.24426	-9.6771	-20.5966	-8.06334	-9.91181		-21.6391	-8.81023	-10.6097
ASP	312	23.7985	10.3523	12.7304	24.6279	11.0098	11.5198	24.5951	11.0994	12.6126		25.6209	11.2029	13.0856	23.4161	10.1635	12.6821	23.0949	9.14842	11.5263		25.0249	10.3757	13.5361
LYS	313	-21.9921	-9.44909	-11.5564	-23.5837	-10.4673	-10.6515	-24.364	-10.6946	-11.7952		-21.3681	-9.1673	-10.483	-22.843	-9.96343	-12.3198	-22.4183	-8.67161	-10.6147		-24.8315	-9.93547	-13.4226
LEU	314	0.874283	0.429493	0.594407	0.842973	0.428537	0.41109	1.31429	0.650574	0.720841		1.02533	0.49044	0.5913	0.799952	0.397467	0.599426	0.733031	0.289436	0.457457		1.02175	0.445985	0.694312
LYS	315	-27.2161	-11.837	-14.2674	-27.5844	-11.7849	-11.99	-28.1415	-12.3592	-13.6795		-30.1331	-12.6852	-14.2232	-26.0038	-10.9479	-13.4479	-25.2849	-9.89914	-12.7902		-29.5519	-12.3533	-15.5459
VAL	316	0.599904	0.287285	0.401052	0.690249	0.281071	0.171606	0.760994	0.336042	0.26912		0.73088	0.342017	0.334369	0.533461	0.224665	0.30282	0.512428	0.163002	0.255736		0.823136	0.308556	0.49522
ASP	317	26.2251	11.5165	14.4551	27.2369	12.1396	12.1102	27.865	12.445	13.6092		27.3714	11.972	13.57	25.8253	11.3198	14.2806	25.2309	9.72156	12.298		27.9085	11.142	14.9766
GLU	318	28.6838	12.5086	15.2383	29.8337	12.6735	12.5146	30.6176	13.407	14.4618		31.3552	13.2457	14.6511	28.5578	12.1558	15.2094	27.1864	10.4797	13.6276		29.8482	12.0939	15.3535
LEU	319	0.903442	0.486377	0.791826	1.25932	0.665392	0.503585	1.7022	0.889101	0.814054		0.923996	0.514818	0.5	0.779159	0.421128	0.668977	0.989245	0.335803	0.573136		1.14245	0.41826	0.798996
ILE	320	0.761472	0.334847	0.325048	1.0533	0.356358	0.179015	1.32242	0.522467	0.329589		1.21582	0.515774	0.380497	0.978489	0.388384	0.464149	0.798757	0.235421	0.373805		1.29254	0.471319	0.53131
SER	321	0.684273	0.286807	0.254302	0.993786	0.354446	0.221797	1.20292	0.414675	0.273184		0.952916	0.408222	0.354924	0.914197	0.378824	0.439771	0.910134	0.306405	0.478967		1.2825	0.500717	0.496893
SER	322	1.01864	0.470602	0.516969	1.54541	0.688815	0.523423	1.48662	0.603967	0.40631		1.44575	0.632648	0.514101	1.22586	0.524379	0.644837	1.01793	0.339627	0.528203		1.63743	0.66587	0.793499
ALA	323	0.650813	0.25	-0.00286807	1.31453	0.491396	0.151769	1.22132	0.343929	-0.0468451		1.11377	0.468451	0.137667	0.773184	0.303059	0.145076	0.702438	0.133604	0.0965583		1.24928	0.341778	0.137906
ILE	324	1.15583	0.464866	0.277725	1.74833	0.44718	0.168499	1.81525	0.506692	0.184273		1.7488	0.63456	0.31501	1.28896	0.457218	0.366874	1.15798	0.328872	0.443117		1.94001	0.699331	0.469646
PHE	325	1.47323	0.686424	0.728489	1.95411	0.762189	0.504302	2.05712	0.786568	0.552342		1.91157	0.772228	0.526291	1.48016	0.672084	0.777008	1.21056	0.358509	0.472992		2.03059	0.76434	0.824809
HIS	326	1.96487	0.857792	0.647945	3.59202	1.31836	0.738289	3.47323	1.22658	0.587237		2.8358	1.07146	0.463432	2.23255	0.945029	0.838193	1.96319	0.538719	0.619981		0.602772	0.140774	0.0803059
PHE	327	-0.00310707	-0.396033	-1.65225	1.04924	-0.451243	-0.765774	1.14866	-0.694312	-1.2261		0.624283	-0.410851	-1.27605	0.449092	-0.250478	-1.58676	0.253107	-0.155354	-0.794933		1.17089	-0.0513862	-1.73303
LYS	328	-30.0846	-12.9692	-15.3669	-37.2593	-15.675	-14.0394	-38.4359	-15.0449	-14.5978		-34.3133	-14.9986	-15.6439	-32.7847	-13.597	-15.837	-29.7273	-10.8683	-13.4331		-37.543	-13.6319	-16.6594
ALA	329	1.6501	0.571702	0.265774	2.9283	0.611377	0.256453	2.67519	0.550669	0.141969		1.91659	0.503346	0.101338	1.8511	0.617352	0.367113	1.31716	0.308556	0.20674		2.69957	0.840344	0.298518
ALA	330	0.0733748	-0.365918	-0.974426	1.62141	-0.355641	-0.52892	0.703872	-0.71391	-0.806644		0.294694	-0.469646	-0.811424	0.82935	-0.0136233	-0.70196	0.543499	-0.0446941	-0.549474		0.919216	-0.270076	-1.05186
MET	331	0.358031	-0.0265296	-0.139818	-1.57744	-1.50741	-1.13552	0.237094	-0.736855	-0.889101		-1.46128	-1.56812	-1.68451	-0.80282	-0.761472	-1.05378	-0.177342	-0.0501912	-0.251673		0.17304	-0.366396	-0.888623
GLU	332	38.6879	14.9472	15.0122	48.0638	16.0428	13.5672	45.49	15.6752	14.1491		43.6671	16.3791	14.8107	38.8585	14.5946	15.2333	36.7861	12.5526	14.0727		47.1448	16.1109	16.9018
ARG	333	-46.3282	-17.4082	-17.125	-61.3752	-18.152	-14.8774	-74.4185	-21.3088	-16.9551		-66.4943	-20.8889	-17.1618	-47.647	-16.8272	-17.2493	-46.7383	-15.8657	-17.3358		-56.1446	-18.8865	-17.4804
ASP	334	53.5232	21.9453	19.9082	86.1367	24.749	18.2249	80.2043	25.7811	19.5531		63.6924	22.7321	17.9837	55.3284	21.6917	20.1465	56.7634	17.5562	19.4302		71.1585	26.3769	23.821
SER	335	-0.856119	-0.138623	-0.000717017	-0.190727	0.222992	0.183795	-2.23064	-0.637428	-0.332457		1.18858	0.691922	0.512189	-0.0707457	0.236377	0.195268	-0.643403	-0.130497	-0.0585564		0.553059	-0.178059	0.62739
MET	336	1.56501	1.10707	0.958174	1.46893	1.41874	1.02629	-2.18427	-0.0267686	0.593212		1.18858	1.42424	1.1293	0.566205	0.780115	0.77414	1.07194	0.376912	0.782983		0.248088	-1.67304	1.06047
PHE	337	-2.0521	-1.16778	-0.0865201	-7.29995	-1.60588	-0.444312	-7.85134	-1.00717	-0.142208		-3.88456	-1.11831	-0.555927	-2.48231	-0.989484	-0.626195	-2.98375	-0.0939293	-0.913002		-3.22992	-4.0141	-1.01076
ALA	338	-0.644837	0.0334608	1.77342	-2.1924	0.676147	0.468451	-1.52223	0.715822	0.482314		-1.40727	1.16372	1.4706	-1.50741	-0.324092	1.28896	-1.32983	-0.239245	0.489723		-2.4761	1.22323	1.21224
PHE	339	-4.01099	-5.67185	-3.18977	-6.4847	-7.09417	-0.900813	-8.29565	-2.90942	-1.15249		-8.9804	-4.837	-1.21606	-3.78322	-4.82815	-3.05832	-5.30856	-0.988528	-3.61185		-4.77008	-0.266013	-3.63623
ALA	340	-2.45531	-1.51625	-1.10779	-4.08485	-1.20674	-0.432122	-4.44479	-1.5435	-0.772467		-2.32027	-2.63791	-2.55402	-2.70937	-1.39818	-0.988289	-2.57122	-0.456501	-0.989484		-4.00167	-1.23351	-1.05282
TYR	341	-1.90249	-0.931405	-0.252629	-3.25765	-0.621176	-0.0877151	-3.45172	-0.615679	-0.203394		-2.74594	-1.62428	-0.721558	-1.82146	-0.662285	0.0219885	-1.4228	-0.233031	-0.118069		-2.93284	-0.356597	-0.00334608
THR	342	-0.227772	-0.0927342	0.0444551	-0.854207	-0.595363	-0.13695	-2.17854	-0.821463	-1.01649		-0.38456	-0.385994	-0.600382	-0.640296	-0.540392	-1.36998	-1.76864	-0.406788	-0.733987		-0.542304	0.0664436	-0.825287
ASP	343	44.2964	23.5782	31.528	51.1429	33.184	29.4809	51.5033	33.7445	31.9089		44.57	26.8781	36.0982	42.3523	23.4983	30.6943	43.6338	16.8585	25.6467		50.3043	20.2177	33.6381
LEU	344	-1.12643	-0.551864	-0.434273	-2.01315	-0.829828	-0.38456	-1.43523	-0.491874	-0.145554		-1.90822	-1.10253	-0.887428	-1.35421	-0.632887	-0.672562	-1.23088	-0.307122	-0.525096		-1.94981	-0.622371	-0.566922
ALA	345	-0.738528	-0.376912	-0.306644	-1.56788	-0.861377	-0.474187	-1.28967	-0.393403	-0.240918		-1.08437	-0.681405	-0.616157	-0.945507	-0.502629	-0.505975	-1.08963	-0.304493	-0.422562		-1.34847	-0.322419	-0.458652
ASN	346	-0.1587	-0.00932122	0.522467	-2.42495	-2.53776	-2.12572	-2.51912	-2.10325	-2.34895		-1.66444	-1.43523	-2.53083	-1.92185	-1.46319	-2.72323	-2.40464	-0.966778	-1.59943		-2.54517	-1.00717	-4.28705
MET	347	-1.36424	-0.82218	-1.55473	-2.03728	-1.62428	-1.35684	-1.35158	-0.643164	-0.440249		-2.32457	-1.64603	-2.30521	-2.0325	-1.26219	-2.34321	-2.13623	-0.827916	-1.5423		-2.58819	-1.10779	-2.79446
TYR	348	-0.560468	-0.280115	-0.358748	-0.776769	-0.379063	-0.241396	-1.61448	-0.669216	-0.533461		-0.673279	-0.392925	-0.41587	-0.707457	-0.37022	-0.510277	-0.608031	-0.190727	-0.298757		-0.802581	-0.248805	-0.415392
ALA	349	-0.78609	-0.429015	-0.663958	-0.933078	-0.595124	-0.473231	-0.722753	-0.328872	-0.316205		-0.667065	-0.436663	-0.559273	-0.673518	-0.38695	-0.515774	-0.770793	-0.275574	-0.364245		-0.93499	-0.292304	-0.68499
GLU	350	28.7201	13.1843	18.1914	30.4582	15.5225	16.1704	29.4563	14.2574	16.4505		28.6121	13.6843	16.8779	27.744	13.0249	17.3401	28.1429	11.2144	14.3358		29.5526	11.9388	18.2359
GLY	351	-0.751912	-0.410134	-0.681883	-0.935468	-0.581501	-0.541826	-0.811902	-0.50478	-0.57935		-0.837715	-0.496176	-0.645315	-0.809273	-0.443834	-0.696463	-0.836042	-0.327916	-0.51434		-0.841061	-0.369503	-0.769837
GLY	352	-0.495937	-0.286568	-0.512428	-0.471319	-0.346558	-0.374283	-0.298757	-0.272706	-0.380975		-0.456023	-0.287285	-0.411329	-0.397228	-0.250478	-0.4326	-0.337476	-0.149857	-0.258843		-0.347992	-0.193356	-0.48327
GLN	353	0.303298	0.135038	0.104446	0.249283	0.118786	0.0485182	0.436663	0.0516252	-0.0360899		-0.0370459	0.081501	0.173518	0.0547323	0.0160134	-0.123088	0.00334608	0.0286807	0.00884321		0.527008	0.0647706	0.0669216
TYR	354	0.203155	0.0681166	-0.0296367	0.881453	0.401291	0.297801	0.759082	0.284178	0.262428		0.696941	0.353967	0.369503	0.527725	0.258604	0.259321	0.376195	0.11066	0.0678776		0.334369	0.0458891	-0.0439771
SER	355	0.468451	0.207457	0.202677	0.568356	0.21391	0.134799	0.934512	0.316683	0.263862		0.81238	0.417543	0.424474	0.85325	0.391252	0.438815	0.672084	0.212715	0.246893		0.824809	0.249761	0.321702
ASN	356	0.318356	0.158222	0.139818	0.492591	0.383126	0.355163	0.18738	0.0805449	0.119264		0.195746	0.237094	0.32935	0.104207	0.160851	0.222275	0.921606	0.328633	0.479446		0.882409	0.179254	0.286568
ALA	357	0.339627	0.137667	0.0286807	0.691922	0.304971	0.1924	0.599665	0.102533	0.0501912		0.494025	0.295889	0.273423	0.393164	0.208413	0.104924	0.461281	0.140535	0.0719407		0.555927	0.082457	0.0700287
GLU	358	25.794	11.0739	12.9955	28.8721	12.9328	12.4699	28.6618	11.6919	12.381		26.8707	12.1599	13.3932	25.6623	11.3528	12.8401	26.354	9.89627	11.0363		30.6747	10.8645	14.7765
ASP	359	28.7579	12.2278	13.8494	32.4876	13.7643	12.6109	33.9051	13.086	13.103		29.3772	12.9489	13.63	27.6991	11.9367	13.1592	27.8045	10.1802	11.4735		34.8616	11.9766	15.207
ILE	360	0.489245	0.237811	0.0979924	0.448614	0.176147	0.143403	0.378585	-0.0862811	-0.0743308		0.275096	0.243786	0.242352	0.331979	0.228728	0.0160134	0.724187	0.254063	0.159417		0.426386	-0.041109	0.0083652
PHE	361	0.319551	0.043499	-0.402486	0.492352	-0.22108	-0.285134	0.0690727	-0.364245	-0.553776		0.293499	-0.0186424	-0.355402	0.226099	-0.0466061	-0.479207	0.40392	0.0554493	-0.142925		0.41348	-0.0559273	-0.594407
ARG	362	-27.1346	-11.3834	-12.7407	-28.9156	-12.5265	-11.9371	-29.7349	-11.8014	-12.255		-23.4866	-10.4082	-11.2835	-25.2806	-11.0655	-12.2483	-28.4685	-10.6401	-11.4756		-32.4426	-10.9866	-13.6276
LYS	363	-28.4137	-11.8893	-13.3315	-37.6697	-14.8384	-13.0151	-33.8533	-12.7815	-12.5765		-31.4065	-13.4044	-13.6056	-30.6527	-12.8872	-14.1809	-33.2505	-11.6358	-12.978		-35.3965	-12.0509	-14.7127
ALA	364	0.326243	0.0344168	-0.393164	0.430927	-0.231119	-0.18762	-0.176386	-0.288719	-0.300908		0.306166	0.0628585	-0.108987	0.290631	0.0391969	-0.394359	0.389101	0.14675	-0.18499		-0.0466061	-0.158939	-0.534656
LEU	365	0.507648	0.114962	-0.142447	0.799713	-0.0377629	-0.181405	0.731119	0.0513862	-0.0987094		0.805927	0.232314	-0.0334608	0.114723	-0.150335	-0.396989	0.380258	0.0791109	-0.14914		0.314532	-0.0336998	-0.424713
ARG	366	-28.5887	-11.7653	-12.3489	-31.9716	-13.2373	-12.2916	-32.0086	-11.6845	-11.652		-30.2679	-13.5217	-14.2445	-28.2467	-12.1451	-12.451	-30.2106	-11.0502	-11.6764		-31.8652	-10.5925	-12.8917
LEU	367	-0.237333	-0.338432	-0.63217	-0.805688	-0.5337	-0.304732	-0.519837	-0.202916	-0.111138		-0.98805	-0.858031	-0.890774	-0.648423	-0.37022	-0.615201	-0.437141	-0.0377629	-0.529398		-0.893403	-0.21391	-0.57457
GLU	368	36.4677	14.1111	13.0858	43.6401	15.7727	13.5292	37.8454	12.7251	12.0065		41.0093	16.3819	14.7239	35.9352	14.055	12.571	39.1652	13.8069	12.9971		38.211	11.9293	13.1604
ASN	369	0.194312	0.344646	0.168738	1.41444	0.884799	0.718212	1.98948	0.693117	0.581023		0.60827	0.673757	0.729207	1.79302	0.921128	0.696224	1.50359	0.720124	0.76673		1.44766	0.39675	0.32696
ILE	370	-0.150335	-0.349187	-0.530354	-0.608987	-0.305927	-0.102294	-0.821941	-0.246893	-0.34369		-0.68738	-0.531788	-0.326004	-0.0994264	-0.0678776	-0.392208	0.999522	0.62739	-0.206501		-0.880736	0.0965583	-0.76912
THR	371	-1.99379	-0.672323	-0.184512	-3.37213	-0.951482	0.564054	-3.13623	-0.692639	0.332218		-2.90966	-0.169933	0.754541	-1.8229	-0.38456	-0.196702	-1.88265	-0.536568	-0.128107		-3.21965	-0.594168	-0.217734
ASP	372	38.3659	15.6059	14.2376	46.3702	19.4924	20.5033	45.6379	17.2581	18.5005		39.8387	18.8458	20.6893	36.1334	16.7921	14.3114	56.625	24.0562	16.6838		43.2457	14.1264	15.6728
ASP	373	48.463	20.4429	17.277	59.9316	27.9479	31.3346	49.8535	19.6599	23.289		45.6164	22.6781	25.701	44.4223	23.1494	17.0848	60.6166	27.8098	18.9376		55.6508	19.0932	20.1283
HIS	374	-3.96415	-2.88886	-0.415153	-13.2022	-3.44479	-1.34895	-6.42734	-0.762189	-1.63241		-3.86329	-12.4467	-2.75502	-3.71009	-2.80927	-1.413	-9.88815	-1.75669	-2.55617		-8.48805	-1.83007	-0.972992
LYS	375	-33.1886	-13.6446	-13.1511	-41.5172	-16.734	-15.7873	-42.0332	-14.8088	-14.9503		-37.9474	-17.6408	-18.0284	-34.8626	-15.4955	-13.6955	-42.2471	-16.0937	-13.9804		-43.0633	-13.3136	-15.0641
HIS	376	0.253824	0.357075	1.15249	-1.74402	0.00119503	-1.18953	-0.27414	0.333891	0.736855		-1.37046	-0.852294	-1.16396	-0.0310707	0.22108	1.0098	-2.15966	-0.953155	-0.397228		-0.247371	0.214627	0.972992
GLN	377	-1.57863	-0.351816	-5.63719	-3.37835	-10.5956	-2.21104	-0.64914	-0.947419	-3.75932		-1.99522	-2.01864	-5.09441	-1.7739	-0.967017	-10.0511	-3.68499	-1.88241	-1.12835		-4.52749	-0.92304	-3.88313
ILE	378	-1.36401	-0.709608	-0.233987	-2.54828	-1.01052	-0.503107	-2.61377	-0.6587	-0.698853		-1.85421	-1.26338	-1.28107	-1.62596	-0.94001	-0.580784	-1.88671	-0.543977	-0.608987		-2.43834	-0.421367	-0.62261
HIS	379	-0.672323	-0.165392	0.381931	-1.09823	-0.0786329	-0.114484	-0.659895	0.0363289	0.163958		-0.925908	-0.425669	-0.328872	-0.667304	-0.243547	0.230641	-1.60755	-0.573614	-0.273184		-1.31477	-0.226816	0.191922
TYR	380	-1.36042	-0.729685	-0.709847	-0.842256	-0.346558	-0.661568	-0.679493	-0.104685	-0.294694		-0.419216	-0.30043	-0.491157	-1.17902	-0.840583	-0.796128	-1.13289	-0.495459	-0.352055		-1.44694	-0.472036	-1.02796
HIS	381	-2.62691	-1.77199	-3.59058	-3.36735	-4.52868	-2.87859	-3.15392	-1.48255	-2.4804		-2.30139	-1.92304	-3.57361	-2.25167	-1.76816	-2.93117	-2.82553	-1.20746	-1.6011		-0.0282027	0.0683556	2.17495
TYR	382	-0.783222	-0.417543	-0.451721	-1.27796	-0.748327	-0.578155	-1.12309	-0.445029	-0.518642		-1.05927	-0.672562	-0.854446	-0.834369	-0.491874	-0.489962	-1.20339	-0.427342	-0.459847		-1.43762	-0.390535	-0.754302
GLY	383	-0.532027	-0.241157	-0.140774	-0.870937	-0.4424	-0.434273	-0.75717	-0.237094	-0.284178		-0.621415	-0.373566	-0.463671	-0.573375	-0.332457	-0.244981	-0.844168	-0.334369	-0.296367		-0.792543	-0.211042	-0.31501
ARG	384	-34.0497	-15.7328	-21.3633	-36.7345	-21.5143	-22.886	-30.9316	-14.5813	-17.6305		-25.0511	-12.4649	-15.9338	-29.343	-14.653	-18.2113	-30.8203	-12.5997	-14.7416		-32.9285	-12.968	-20.9632
PHE	385	-0.814532	-0.450048	-0.682361	-1.05784	-0.678776	-0.560468	-1.07792	-0.55999	-0.635516		-0.837715	-0.509082	-0.682122	-0.823853	-0.476099	-0.637428	-0.91587	-0.349187	-0.488767		-1.04924	-0.361855	-0.828155
GLN	386	-0.366635	-0.159178	-0.107075	-0.524379	-0.235899	-0.210803	-0.223948	-7.21751e-15	0.0172084		-0.0752868	-0.0461281	-0.041348	-0.0258126	-0.00215105	0.140057	-0.403203	-0.155354	-0.0635755		-1.48542	-0.441205	-0.784417
GLU	387	26.6494	11.6826	14.6441	26.9826	13.4147	14.8129	26.3317	11.9137	14.043		24.4352	11.5815	14.1525	24.0292	11.2027	13.113	24.979	10.1052	11.2438		25.967	10.0177	13.8415
PHE	388	-0.623327	-0.331501	-0.518164	-0.628346	-0.472036	-0.548518	-0.656549	-0.413002	-0.563337		-0.522706	-0.341539	-0.525335	-0.484943	-0.326243	-0.413241	-0.660373	-0.302581	-0.392208		-0.53609	-0.222753	-0.458174
HIS	389	0.117352	0.0640535	0.137428	0.0707457	0.00693117	-0.0255736	0.150813	0.101577	0.103728		-0.0542543	-0.0174474	0.00693117	0.0774379	0.0454111	0.122371	0.136472	0.0511472	0.084369		-1.39125	-0.584608	-1.32624
ARG	390	-24.6938	-10.6393	-12.8456	-26.5129	-12.1788	-12.1597	-23.6852	-10.0368	-10.9374		-25.0208	-11.2913	-12.778	-23.7404	-10.5148	-12.1757	-25.7861	-9.86926	-11.1869		-27.2357	-9.9957	-13.6757
LYS	391	-22.0041	-9.46152	-11.6283	-22.8836	-10.7756	-11.4835	-24.5103	-10.9414	-12.4701		-22.4924	-10.2636	-12.1076	-21.8905	-9.8162	-11.7101	-21.7039	-8.54063	-9.71391		-23.3932	-9.02605	-12.3052
SER	392	0.40153	0.179254	0.202199	0.450526	0.253585	0.316922	0.305927	0.125	0.168738		0.328394	0.191444	0.252868	0.289914	0.165153	0.15392	0.413002	0.193834	0.176625		0.297562	0.0903442	0.104446
GLU	393	22.6432	9.56501	11.2904	23.055	10.5514	11.2588	22.5163	9.5196	10.6938		20.8435	9.36233	10.7784	20.6061	9.19025	10.2782	22.0418	8.72323	9.27725		22.6511	8.53083	10.9708
ASN	394	0.368308	0.17782	0.194551	1.01721	0.492591	0.549235	0.660373	0.241396	0.252151		0.648423	0.33413	0.389818	0.587715	0.310229	0.281788	0.592495	0.225143	0.214866		0.921606	0.33413	0.542782
THR	395	0.810229	0.388145	0.471797	0.880975	0.530832	0.631692	0.798757	0.38695	0.515057		0.675908	0.418499	0.588432	0.702677	0.399379	0.445985	0.872371	0.376434	0.39173		0.464866	0.154876	0.20674
ALA	396	0.316922	0.106358	0.0043021	0.491635	0.252868	0.370937	0.302342	0.0779159	0.104446		0.339627	0.199092	0.263862	0.33174	0.1826	0.0956023	0.562141	0.259799	0.176386		0.392447	0.119264	0.0862811
ILE	397	0.614245	0.248566	0.194312	0.896989	0.424474	0.494025	0.710564	0.244981	0.278203		0.61066	0.327677	0.394359	0.549235	0.281549	0.217495	0.813815	0.333652	0.253107		0.797562	0.244742	0.30282
HIS	398	0.304015	0.137906	0.125478	0.363767	0.232553	0.360421	0.406549	0.173757	0.251195		0.0671606	0.0786329	0.155354	0.383126	0.243786	0.186185	0.376673	0.20674	0.148662		0.163719	0.0733748	0.0633365
HIS	399	0.867113	0.343212	0.17304	1.11568	0.563815	0.832696	0.735421	0.27414	0.428059		0.469885	0.309512	0.444312	0.850621	0.501434	0.349904	1.1575	0.545411	0.377629		0.102772	0.0662046	-0.0375239
TYR	400	0.519837	0.176625	0.0475621	0.777964	0.317161	0.493547	0.607075	0.185468	0.19718		0.498805	0.261711	0.310707	0.535134	0.27414	0.137428	0.830784	0.37978	0.228011		0.631453	0.189054	0.10086
LEU	401	0.768403	0.309751	0.23088	1.09345	0.475621	0.597036	1.31286	0.477055	0.546606		0.695029	0.360421	0.417782	0.699092	0.36305	0.252868	1.06381	0.461281	0.31501		1.03609	0.323614	0.318834
GLU	402	28.6432	11.7163	12.1401	32.592	14.239	15.2636	29.7729	11.5445	12.5743		27.0502	12.3315	13.8088	26.7328	12.011	11.7827	31.4032	12.452	11.6269		31.1926	10.8451	12.9938
ALA	403	0.398901	0.0446941	-0.181883	0.454828	0.0119503	0.307839	0.283222	0.0293977	-0.0198375		0.172562	-0.00119503	-0.126434	0.300669	0.113289	-0.154637	0.704111	0.40153	0.0530593		0.330545	0.105402	-0.283939
LEU	404	0.296128	0.00908222	-0.208174	0.608031	0.085325	0.0769598	0.759321	0.198614	0.117113		0.360899	0.081501	-0.0757648	0.403442	0.137667	-0.0597514	0.810229	0.335325	0.0114723		0.430449	0.0717017	-0.166587
LYS	405	-24.7101	-9.91372	-10.4735	-29.6228	-12.7701	-13.6542	-27.0507	-10.5629	-11.4429		-24.3836	-10.825	-11.9555	-23.6281	-10.3681	-10.4099	-27.8843	-10.9945	-10.3846		-26.2968	-9.38719	-11.0727
VAL	406	0.588671	0.0874761	-0.0604685	0.823375	0.249283	0.417065	0.0109943	0.0633365	0.0332218		0.24761	-0.0148184	-0.164197	0.347036	0.101338	-0.0989484	1.20722	0.665631	0.148184		0.354207	0.190966	-0.152247
LYS	407	-43.1886	-16.7493	-14.934	-54.2957	-24.3817	-31.9101	-44.5868	-17.5497	-19.4319		-38.9534	-18.6119	-20.875	-39.625	-19.3829	-15.4247	-55.7146	-25.2149	-16.3874		-45.5856	-16.9202	-16.5146
ASP	408	34.647	13.2261	13.2113	37.8862	16.5772	19.7818	31.7268	13.028	14.4422		29.8626	13.2416	14.3769	31.1503	14.0946	12.8315	38.8709	17.1537	13.8188		31.8877	11.9539	12.6432
ARG	409	-40.7875	-14.4993	-13.7376	-37.3674	-16.8549	-19.4971	-30.5249	-13.0203	-14.5103		-26.673	-11.9242	-13.3121	-28.8628	-12.6575	-12.175	-42.446	-20.4128	-14.7268		-31.5978	-12.4551	-12.637
SER	410	0.642208	0.23088	0.492113	-1.09608	0.145793	-0.836042	-1.02605	-0.210086	-0.298279		0.580306	0.438098	0.765057	-0.53131	-0.375	0.117352	-1.81405	-0.91587	-0.131453		-1.19837	-0.268403	-0.0580784
PRO	411	-2.74307	-0.597275	-0.0322658	-1.88384	-0.893403	-3.42495	-1.70148	-0.76673	-1.31668		-0.93762	-0.540153	-0.619025	-1.85827	-1.34775	-0.135755	-2.57098	-1.70722	-1.12094		-1.85923	-0.861377	0.10588
LEU	412	-1.85923	-1.04302	-1.27127	-1.57361	-0.958174	-2.26769	-1.3989	-0.659895	-1.35134		-1.00717	-0.736138	-1.24498	-1.5827	-1.28035	-1.0184	-1.72753	-0.902247	-1.22132		-1.90631	-0.73327	-0.829589
ARG	413	-35.1463	-13.7457	-14.5167	-35.555	-16.5425	-21.8148	-31.4967	-13.5189	-15.8908		-31.521	-15.1532	-18.1606	-29.8559	-14.0069	-13.5084	-38.0081	-17.0385	-15.2483		-30.9195	-12.0174	-12.9959
THR	414	-0.302342	0.0501912	0.234943	-0.693117	-0.429254	-0.833652	-0.435229	-0.228967	-0.273901		0.00143403	0.0303537	0.08413	-0.298279	-0.0979924	-0.0255736	-1.00693	-0.612094	-0.592017		-0.484226	-0.202199	0.00478011
LYS	415	-40.896	-18.3948	-24.603	-32.6707	-17.7913	-23.0918	-29.4677	-14.0088	-17.5237		-31.4163	-16.2443	-22.1558	-31.88	-16.2988	-20.0894	-33.5239	-14.701	-17.6558		-34.244	-14.3425	-19.1384
LEU	416	-1.34202	-0.628107	-0.655593	-1.34369	-0.852772	-1.37046	-0.879541	-0.431166	-0.684751		-0.89914	-0.559751	-0.835803	-1.01936	-0.650335	-0.604207	-1.41635	-0.684512	-0.670889		-1.44168	-0.537046	-0.74761
THR	417	-0.834608	-0.329589	-0.343929	-0.804254	-0.454111	-0.778442	-0.646033	-0.334608	-0.487572		-0.258604	-0.131692	-0.159178	-0.611616	-0.355402	-0.323136	-0.983509	-0.521511	-0.48805		-0.47108	-0.166826	-0.0544933
SER	418	-0.650335	-0.230641	-0.209847	-0.554732	-0.290631	-0.533461	-0.624522	-0.352772	-0.519837		-0.522706	-0.308795	-0.445985	-0.593212	-0.338671	-0.340822	-0.784178	-0.42304	-0.355163		-0.490201	-0.225621	-0.154637
ALA	419	-0.958174	-0.473948	-0.679493	-0.654876	-0.480402	-0.722275	-0.63456	-0.382648	-0.568834		-0.510038	-0.32457	-0.515296	-0.709608	-0.437141	-0.52653	-0.777008	-0.388384	-0.482075		-0.739006	-0.324092	-0.5337
LEU	420	-0.754063	-0.324809	-0.337715	-0.870937	-0.473231	-0.659417	-0.509799	-0.230163	-0.318595		-0.67782	-0.384799	-0.517208	-0.667065	-0.371176	-0.333413	-0.935707	-0.432361	-0.399857		-0.934273	-0.334369	-0.469168
LYS	421	-23.8774	-9.68451	-10.923	-24.0141	-11.0629	-12.9199	-24.2882	-10.3881	-11.9197		-21.7968	-9.94144	-11.7079	-22.1142	-9.89173	-10.4658	-26.8896	-11.3826	-11.1224		-23.9529	-9.3425	-10.9718
LYS	422	-27.2639	-11.767	-14.604	-25.6209	-12.5566	-14.8922	-23.1501	-10.3098	-12.1238		-20.7022	-9.44097	-11.2514	-21.6716	-9.82457	-10.9732	-25.989	-10.9455	-11.8521		-25.261	-9.93547	-13.2715
LEU	423	-0.821463	-0.412285	-0.58891	-0.763384	-0.468929	-0.586042	-0.492113	-0.290153	-0.413241		-0.604924	-0.350382	-0.493069	-0.559034	-0.320746	-0.414914	-0.616635	-0.272706	-0.339149		-0.765774	-0.311185	-0.528203
SER	424	-0.61544	-0.294933	-0.37739	-0.557122	-0.325048	-0.425669	-0.542782	-0.267686	-0.350382		-0.453872	-0.256931	-0.360182	-0.429015	-0.24044	-0.279398	-0.737572	-0.320746	-0.336042		-0.538241	-0.218451	-0.313576
THR	425	-0.546128	-0.244981	-0.309512	-0.474904	-0.26673	-0.358748	-0.435707	-0.217973	-0.289197		-0.276052	-0.145554	-0.19001	-0.393642	-0.199809	-0.186663	-0.480163	-0.222992	-0.230402		-0.448375	-0.185229	-0.260994
LYS	426	-22.7505	-9.66993	-11.6561	-23.3566	-11.0829	-12.293	-21.2404	-9.24641	-10.6147		-19.022	-8.48901	-9.8903	-19.6283	-8.70746	-9.79613	-20.7259	-8.35468	-8.97012		-21.0717	-8.03991	-10.1924
ARG	427	-21.2734	-8.76625	-9.98446	-21.9285	-9.86281	-10.6035	-22.0079	-9.11162	-10.1121		-20.3473	-9.00478	-10.2168	-19.7132	-8.65559	-9.45913	-19.5153	-7.70961	-8.02199		-21.5837	-8.05091	-10.0361
LEU	428	-0.491396	-0.203155	-0.228489	-0.38456	-0.185229	-0.229924	-0.226099	-0.101816	-0.131453		-0.291587	-0.153681	-0.189532	-0.36305	-0.183795	-0.184273	-0.506453	-0.219885	-0.195268		-0.488767	-0.179732	-0.229685
CYS	429	-0.285851	-0.129541	-0.15153	-0.368308	-0.201004	-0.236616	-0.279637	-0.130258	-0.160373		-0.290153	-0.152486	-0.195985	-0.396033	-0.198136	-0.207218	-0.273423	-0.115679	-0.107792		-0.385038	-0.145554	-0.208891
HIS	430	-0.456262	-0.207218	-0.255497	-0.456262	-0.235899	-0.260277	-0.537046	-0.285134	-0.365679		0.962954	0.399618	0.425669	-0.407744	-0.201482	-0.228967	-0.661329	-0.290631	-0.339149		-0.151769	-0.0685946	-0.116635
ASN	431	-0.217734	-0.101577	-0.120459	-0.0466061	-0.0279637	-0.0619025	-0.121893	-0.0564054	-0.0623805		-0.305449	-0.148423	-0.174235	-0.140535	-0.0702677	-0.0982314	-0.215344	-0.081501	-0.111616		-0.125956	-0.0387189	-0.0862811
ALA	432	0.106358	0.0310707	0.0109943	0.114245	0.0308317	0.0172084	0.221558	0.0786329	0.0807839		0.0989484	0.0473231	0.0525813	0.083652	0.0310707	0.00310707	0.12261	0.040392	0.0193595		0.198853	0.0621415	0.0659656
LEU	433	0.323375	0.132887	0.14675	-0.0540153	-0.0549713	-0.103011	0.679015	0.267447	0.29565		0.343451	0.166587	0.189771	0.337954	0.155593	0.151052	0.134082	0.0356119	0.0394359		0.387189	0.132648	0.170172
ASP	434	20.4701	8.31334	9.24952	21.706	9.48757	10.1059	20.9601	8.49809	9.31214		19.5091	8.55234	9.58987	19.2067	8.29708	8.75167	20.9044	8.24092	8.28059		20.4792	7.5619	9.06429
VAL	435	0.530593	0.227055	0.254541	0.48566	0.253824	0.31262	0.408939	0.193356	0.239723		0.413719	0.217734	0.27175	0.429493	0.224665	0.235182	0.521989	0.234226	0.21152		0.422562	0.164197	0.214388
GLN	436	0.145315	0.0525813	0.0456501	-0.164914	-0.0188815	0.0609465	0.300908	0.138384	0.18738		-0.150096	-0.0932122	-0.135516	0.139818	0.0633365	0.043738	0.586042	0.270554	0.207935		-0.280593	-0.0554493	-0.0886711
SER	437	0.363528	0.143164	0.147228	-0.0917782	-0.0444551	0.00549713	0.201721	0.0932122	0.122132		0.121415	0.0652486	0.0953633	0.226577	0.118069	0.108031	0.286807	0.145554	0.116874		0.136233	0.0685946	0.0619025
LEU	438	0.495937	0.185946	0.170889	0.433795	0.202199	0.258604	0.725382	0.290153	0.331979		0.381453	0.192161	0.231836	0.46152	0.225382	0.196941	0.509799	0.227533	0.173996		0.48088	0.180449	0.195507
SER	439	0.55521	0.23088	0.252868	0.361138	0.170889	0.24761	0.39412	0.175908	0.215583		0.270793	0.148423	0.198614	0.538002	0.277247	0.251195	0.513623	0.249283	0.188815		0.508126	0.202677	0.226338
ALA	440	0.266491	0.083174	0.0707457	0.00286807	0.00788719	0.0779159	-0.00956023	0.0121893	0.0239006		0.0365679	0.0241396	0.0468451	0.146033	0.0728967	0.0463671	0.199092	0.125	0.0795889		0.115679	0.0678776	0.0222275
LEU	441	0.124044	0.000717017	-0.0628585	0.239723	0.0893881	0.13934	0.433556	0.145554	0.130736		0.223948	0.101816	0.108748	0.238767	0.0963193	0.0332218	0.365201	0.168738	0.0662046		0.241396	0.083891	0.0224665
GLY	442	0.351577	0.114245	0.0886711	0.332218	0.149618	0.209608	0.262667	0.0977533	0.101099		0.239006	0.115918	0.131931	0.340822	0.158939	0.123327	0.446463	0.208652	0.137906		0.373805	0.14675	0.126434
PHE	443	0.161329	0.0336998	0.0451721	-0.227055	-0.0867591	-0.0454111	-0.190249	-0.0351338	-0.0234226		-0.0977533	-0.0329828	-0.00956023	-0.00979924	-0.00932122	-0.000478011	0.173518	0.118547	0.0970363		-0.0599904	0.0203155	-0.0246176
VAL	444	-0.00549713	-0.0671606	-0.141969	-0.202438	-0.145315	-0.164436	-0.143881	-0.0767208	-0.124283		-0.0650096	-0.0619025	-0.111616	-0.0152964	-0.0537763	-0.116396	0.0977533	0.0719407	-0.0227055		-0.0537763	-0.00645315	-0.132648
TYR	445	0.152008	0.0195985	-0.0298757	0.309512	0.130736	0.191683	0.207218	0.0695507	0.0549713		0.226338	0.100621	0.103489	0.203872	0.0726577	0.0207935	0.274618	0.124283	0.0222275		0.2837	0.120698	0.0530593
LYS	446	-23.3948	-8.95053	-9.15129	-25.1037	-10.669	-11.7314	-23.8078	-9.28657	-9.8511		-21.637	-9.43236	-10.4147	-21.9802	-9.34895	-9.08891	-25.2863	-10.1814	-9.09441		-23.6812	-8.67495	-9.39077
LEU	447	-0.167782	-0.118547	-0.139818	-0.446224	-0.237094	-0.32218	-0.0305927	-0.0200765	-0.0712237		-0.224665	-0.138145	-0.193595	-0.239245	-0.16587	-0.171845	0.0317878	0.0540153	-0.00573614		-0.292782	-0.0614245	-0.158939
GLU	448	26.0805	10.2244	11.0793	23.5067	10.5478	12.1867	23.4407	9.88408	11.1257		21.8877	9.86711	11.4367	23.4132	10.3585	10.598	27.3638	11.636	10.9477		23.8258	9.24952	10.4515
GLY	449	-0.476577	-0.191683	-0.198614	-0.508365	-0.262667	-0.344885	-0.516252	-0.21391	-0.247371		-0.362333	-0.185468	-0.22347	-0.428537	-0.217495	-0.205545	-0.558556	-0.248566	-0.172084		-0.529876	-0.193834	-0.217973
GLU	450	22.0294	8.56836	9.18188	20.8939	9.03274	10.1171	20.0495	8.19336	8.92352		19.1537	8.39436	9.49402	19.5693	8.3229	8.45005	23.0366	9.53537	8.98901		20.5975	7.9087	8.64794
LYS	451	-22.1405	-8.3131	-8.51076	-21.9713	-9.1979	-10.1243	-21.8057	-8.64962	-9.15703		-19.548	-8.33509	-9.07839	-20.0796	-8.34393	-8.1532	-23.6996	-9.70674	-8.69622		-20.3062	-7.64675	-7.98542
ARG	452	-19.304	-7.32792	-7.59321	-18.3509	-7.6544	-8.30569	-18.185	-7.2316	-7.70722		-17.7882	-7.538	-8.24235	-17.6623	-7.35707	-7.42041	-20.5655	-8.2794	-7.76816		-18.2617	-6.94192	-7.56573
GLN	453	-0.303537	-0.12261	-0.154398	-0.138384	-0.10325	-0.169216	-0.0463671	-0.0647706	-0.107792		-0.153681	-0.0913002	-0.141252	-0.125478	-0.0468451	-0.0389579	-0.462715	-0.234465	-0.242113		0.0626195	-0.00884321	0.0521033
ALA	454	-0.350382	-0.126912	-0.124283	-0.262667	-0.137189	-0.192161	-0.253824	-0.125717	-0.152486		-0.259321	-0.135038	-0.173757	-0.313815	-0.15153	-0.144598	-0.440966	-0.210803	-0.179493		-0.274618	-0.122132	-0.123566
ALA	455	-0.169216	-0.0501912	-0.0296367	-0.166826	-0.0690727	-0.0855641	-0.18021	-0.0728967	-0.0781549		-0.11544	-0.0528203	-0.0614245	-0.239962	-0.101816	-0.082457	-0.260277	-0.119981	-0.0862811		-0.15631	-0.0690727	-0.039675
GLU	456	18.011	7.04087	7.54398	18.1962	7.69049	8.28776	17.6704	7.0717	7.62094		16.2689	6.90368	7.58054	17.0098	7.15559	7.35421	18.739	7.48662	7.24785		18.1413	6.82266	7.58819
TYR	457	-0.24044	-0.0910612	-0.0953633	-0.0798279	-0.0595124	-0.108987	-0.0611855	-0.0482792	-0.0714627		-0.0489962	-0.0346558	-0.0559273	-0.123566	-0.0602294	-0.0662046	-0.194312	-0.0996654	-0.107553		-0.19479	-0.100621	-0.107792
TYR	458	-0.311663	-0.107792	-0.0908222	-0.356119	-0.172323	-0.207218	-0.320507	-0.137189	-0.156549		-0.311902	-0.161329	-0.203155	-0.291587	-0.14173	-0.135038	-0.359704	-0.150096	-0.13456		-0.347275	-0.133604	-0.167065
GLU	459	17.3535	6.70674	7.06071	17.7132	7.35516	7.8229	17.0791	6.69168	7.08676		15.885	6.65631	7.20578	16.31	6.76052	6.84871	17.7421	6.98733	6.68738		17.9027	6.62022	7.26673
LYS	460	-17.451	-6.8174	-7.30521	-18.2175	-7.78896	-8.44694	-17.2935	-6.92328	-7.45793		-16.0691	-6.82433	-7.50072	-16.9044	-7.1501	-7.41539	-18.1224	-7.20531	-7.09345		-18.0504	-6.79111	-7.71582
ALA	461	-0.262906	-0.109465	-0.12739	-0.277964	-0.1587	-0.207457	-0.234704	-0.114006	-0.144359		-0.181166	-0.100143	-0.132648	-0.273423	-0.141969	-0.150574	-0.331979	-0.153203	-0.14412		-0.248566	-0.10827	-0.13934
GLN	462	-0.0124283	0.00167304	0.00286807	0.33174	0.100143	0.0666826	0.0795889	0.0296367	0.0313098		-0.263384	-0.138384	-0.172562	-0.0877151	-0.042065	-0.0262906	-0.289436	-0.126195	-0.0879541		-0.0609465	-0.0446941	-0.0470841
LYS	463	-17.7617	-6.95459	-7.3652	-18.1938	-7.45005	-7.86663	-16.4804	-6.41061	-6.76052		-15.2275	-6.37882	-6.92208	-15.9238	-6.60445	-6.72658	-17.0844	-6.70483	-6.44742		-16.022	-5.89077	-6.52438
ILE	464	0.0241396	-0.00549713	-0.0301147	0.327916	0.135516	0.134082	-0.128107	-0.083174	-0.112094		-0.133365	-0.0795889	-0.116157	-0.111855	-0.0669216	-0.0867591	-0.152964	-0.0733748	-0.0721797		-0.0977533	-0.0573614	-0.0879541
ASP	465	16.0191	6.20363	6.52772	18.2366	7.34058	7.53848	19.0903	7.30951	7.64747		17.262	7.23351	7.76195	17.5428	7.2837	7.38504	18.2894	7.07122	6.86281		19.169	6.88623	7.7304
PRO	466	0.306166	0.130258	0.139101	0.0647706	0.0160134	-0.00932122	0.866157	0.312141	0.308795		0.786807	0.325765	0.338671	0.282027	0.119503	0.104446	0.383365	0.163002	0.138384		0.265774	0.0869981	0.0774379
GLU	467	17.0887	6.54111	6.7586	21.1752	8.69312	8.91491	17.5215	6.56047	6.72825		15.5882	6.40057	6.76123	16.4536	6.66707	6.60994	17.5208	6.74785	6.39412		17.9039	6.37548	6.95531
ASN	468	0.282505	0.109704	0.105641	0.154398	0.00597514	-0.00167304	0.00167304	-0.0391969	-0.0745698		0.156788	0.0513862	0.0358509	0.0774379	-0.00286807	-0.0535373	0.040392	0.00310707	-0.0501912		0.244503	0.081262	0.0260516
ALA	469	0.308556	0.118069	0.118069	0.109465	0.0760038	0.132409	0.29087	0.107553	0.115679		0.220363	0.119025	0.147945	0.161807	0.082935	0.0760038	0.327677	0.150335	0.116635		0.133126	0.0633365	0.0587954
GLU	470	22.0402	8.625	8.94814	28.0497	11.7457	12.3726	21.6912	8.18786	8.48829		19.8599	8.46319	9.13647	21.5533	9.09489	8.89579	23.9094	9.31358	8.50932		23.4111	8.3989	9.5153
PHE	471	-0.039675	-0.0470841	-0.082218	-0.132409	-0.081262	-0.0738528	-0.156788	-0.0781549	-0.10325		-0.140057	-0.0764818	-0.0922562	-0.126434	-0.0798279	-0.109465	0.00310707	0.0117113	-0.0315488		-0.100621	-0.0315488	-0.0960803
LEU	472	0.234704	0.0798279	0.0688337	0.109943	0.0568834	0.0929732	0.464149	0.176386	0.177581		0.160612	0.0719407	0.0795889	0.234704	0.101099	0.081501	0.396511	0.17782	0.130736		0.251195	0.0996654	0.083891
THR	473	-0.134082	-0.0681166	-0.0717017	-0.553298	-0.221319	-0.216539	0.131931	0.0604685	0.0657266		0.215344	0.114723	0.141969	0.00740918	0.000239006	-0.000239006	0.107792	0.0628585	0.0370459		-0.0530593	1.50586e-15	-0.0291587
ALA	474	-0.181644	-0.0932122	-0.106358	-0.500239	-0.224665	-0.240918	-0.152247	-0.0480402	-0.0506692		-0.26195	-0.121654	-0.135755	-0.221319	-0.111138	-0.10588	-0.12739	-0.0360899	-0.043021		-0.236616	-0.0676386	-0.12022
LEU	475	0.00884321	-0.0258126	-0.0580784	-0.0953633	-0.0628585	-0.0583174	0.291348	0.100143	0.0884321		-0.00693117	-0.0181644	-0.0298757	0.039675	-0.00262906	-0.0286807	0.179971	0.0776769	0.0250956		0.0289197	0.0150574	-0.0380019
CYS	476	-0.118786	-0.0621415	-0.0731358	-0.334369	-0.157983	-0.173996	-0.114006	-0.0509082	-0.0609465		-0.150096	-0.0786329	-0.0989484	0.11305	0.0325048	0.0100382	-0.0573614	-0.0162524	-0.0308317		-0.161807	-0.041109	-0.0681166
GLU	477	22.5903	8.48924	8.52916	24.4496	10.1582	11.0363	22.1914	8.41396	8.66396		19.7443	8.29063	8.83413	21.637	9.01721	8.63121	25.2997	10.1099	8.79541		23.2918	8.44431	8.9424
LEU	478	-0.32696	-0.157505	-0.18021	-0.484704	-0.238528	-0.296606	0.0576004	0.00860421	-0.0133843		-0.367113	-0.184751	-0.217256	-0.364962	-0.1826	-0.18021	-0.0798279	-0.0303537	-0.0595124		-0.33891	-0.115918	-0.178059
ARG	479	-18.3709	-7.01673	-7.26028	-19.6439	-7.85038	-8.25669	-15.8179	-6.13121	-6.42567		-16.7034	-7.00406	-7.56644	-17.3315	-7.12524	-7.05354	-20.3236	-8.00884	-7.36616		-17.984	-6.60301	-6.98709
LEU	480	0.237572	0.0795889	0.0776769	-0.270315	-0.145076	-0.189532	0.392925	0.168738	0.174713		-0.30043	-0.145554	-0.174235	-0.265057	-0.124044	-0.114484	0.557122	0.246415	0.174952		0.157027	0.0807839	0.0478011
whole protein		-410.325	-165.195	-269.65	-428.297	-125.144	-204.437	-509.229	-176.617	-216.359		-276.063	-103.372	-201.784	-445.811	-158.049	-214.422	-402.116	-126.967	-233.914		-513.985	-207.145	-254.706

## Sheet: MD MM
kcal/mol
		structures from molecular dynamics simulations
		IFIT5-ppp5C(C2syn)										IFIT5-ppp5C(C2anti)
		run1			run2			run3				run1			run2			run3
Residue	Residue no.	Mg(H2O)3CTP1	C2	C3	Mg(H2O)3CTP1	C2	C3	Mg(H2O)3CTP1	C2	C3		Mg(H2O)3CTP1	C2	C3	Mg(H2O)3CTP1	C2	C3	Mg(H2O)3CTP1	C2	C3
		MM	MM	MM	MM	MM	MM	MM	MM	MM		MM	MM	MM	MM	MM	MM	MM	MM	MM
ASP	7	23.2309	7.45029	6.58867	23.8274	7.51577	6.88384	23.0511	7.14245	6.32648		21.2667	6.84489	6.10516	23.0062	7.67161	6.70005	23.9383	8.0012	6.72538
THR	8	0.513862	0.134321	0.10325	0.585325	0.151291	0.125	0.554493	0.140774	0.106836		0.500956	0.138384	0.110899	0.615679	0.184034	0.138384	0.500956	0.145315	0.104207
LEU	9	0.689293	0.180688	0.135994	0.622371	0.170889	0.14675	0.929015	0.262906	0.20913		0.435707	0.135277	0.108748	0.55999	0.172562	0.125478	0.642925	0.202199	0.134321
LYS	10	-27.8628	-8.68547	-7.50789	-25.0251	-7.86711	-7.14293	-9.03011	-2.6403	-2.22753		-23.038	-7.33031	-6.48303	-27.2268	-9.00072	-7.71989	-25.2964	-8.40033	-7.02247
ALA	11	0.532027	0.128346	0.0908222	0.618069	0.150813	0.121415	0.657744	0.16587	0.11305		0.493308	0.127629	0.0982314	0.581501	0.154159	0.111616	0.625478	0.189054	0.12978
ILE	12	0.968212	0.246415	0.181405	1.10923	0.274857	0.219885	1.01649	0.255497	0.186185		0.895315	0.234943	0.180449	1.09034	0.307361	0.226816	1.22443	0.353967	0.24283
LEU	13	0.97108	0.241874	0.170889	0.852055	0.212237	0.18021	1.39388	0.369025	0.278681		0.739723	0.202677	0.157266	0.92782	0.276769	0.193356	0.965344	0.301386	0.185946
LEU	14	0.845363	0.2163	0.157266	0.76434	0.189293	0.152725	0.356597	0.149618	0.130497		-0.315488	-0.040631	-0.0200765	0.933078	0.256214	0.179015	0.76912	0.260277	0.165153
GLU	15	28.7134	8.81214	7.54469	29.8356	9.02964	8.15392	29.6174	8.9173	7.59226		24.7694	7.7935	6.86018	28.1745	9.04398	7.69312	29.7758	9.89675	8.01912
LEU	16	0.970602	0.243786	0.174713	1.36807	0.33652	0.268642	1.69455	0.429254	0.311424		0.703872	0.222275	0.173279	1.14842	0.348231	0.243786	1.2077	0.395793	0.235182
GLU	17	38.0445	11.0225	9.06405	35.5638	10.0813	8.9271	37.8368	10.756	8.77175		31.082	9.3652	8.05641	38.8757	11.7254	9.5521	39.4704	12.6625	9.90272
CYS	18	0.372849	0.10325	0.0764818	0.214388	0.0860421	0.0528203	0.229446	0.0783939	0.0607075		-0.0929732	0.0229446	0.0141013	-0.540631	-0.0611855	-0.0439771	0.365679	0.0889101	0.0169694
HIS	19	-2.50741	-0.424474	-0.246654	-1.71176	-0.139101	-0.0920172	-2.7206	-0.391013	-0.211042		-2.29804	-0.392208	-0.262667	-3.30067	-0.455545	-0.284895	-2.25096	-0.462715	-0.346797
PHE	20	0.406071	0.121893	0.081262	0.0210325	0.120459	0.111377	0.112094	0.111377	0.08413		-0.190727	0.042543	0.0442161	0.18738	0.195268	0.123805	0.359226	0.19001	0.0540153
THR	21	1.33556	0.325048	0.224665	1.10301	0.295172	0.218929	1.14555	0.327916	0.226099		0.824092	0.265057	0.20435	1.34895	0.438337	0.296606	1.29637	0.420411	0.232792
TRP	22	0.68762	0.262667	0.206262	-1.04326	0.103728	0.120698	1.09273	0.380736	0.26195		-0.3413	0.0795889	0.0779159	0.00788719	0.299235	0.210086	0.901291	0.4087	0.136711
ASN	23	3.2837	0.797084	0.52414	0.676386	0.3174	0.266969	2.20841	0.43021	0.239723		1.03848	0.355402	0.266252	1.96511	0.674713	0.443117	3.02964	0.898662	0.446224
LEU	24	-1.92471	-0.228728	-0.100382	-1.68069	-0.202199	-0.125	-0.982314	-0.0855641	0.0358509		-0.15392	0.0958413	0.0776769	-1.74355	-0.309512	-0.146511	-0.942878	-0.145554	-0.0972753
LEU	25	-0.813337	-0.589388	-0.614245	-1.02725	-0.539436	-0.621654	-0.716061	-0.625239	-0.785851		-1.35253	-0.628346	-0.630736	-1.36401	-0.768881	-0.880736	-1.18762	-0.735421	-1.43595
LYS	26	-45.12	-13.7885	-11.3836	-39.6384	-11.6028	-9.96152	-47.7208	-12.8944	-10.5275		-43.7753	-12.7952	-10.3836	-41.5839	-13.1943	-10.9895	-45.0361	-13.9424	-10.4852
GLU	27	48.4713	15.9443	12.9161	46.8382	15.1166	12.685	46.9178	13.6871	11.4085		43.0055	13.5227	11.049	50.5767	19.0827	14.6434	46.9665	15.0327	11.2992
ASP	28	64.9737	21.5863	16.4015	57.6919	18.8358	15.2653	56.6833	17.2256	13.9302		55.0014	17.9431	14.0081	63.4109	25.0079	17.8176	49.5241	15.8069	12.2827
ILE	29	-5.97897	-0.929015	-0.395554	0.656071	0.455545	0.25956	-3.62333	-0.657744	-0.226099		-2.86042	-0.711042	-0.358031	-2.89245	-0.724665	-0.202199	-2.72945	-0.608987	-0.145793
ASP	30	73.6946	22.162	17.2878	93.1843	24.3014	17.1463	77.4598	18.9785	14.3975		72.1685	20.0612	14.8724	78.2533	22.9018	18.2206	67.1066	19.2837	15.4383
LEU	31	2.32027	0.22347	0.16348	2.46463	0.0325048	0.0160134	4.42137	0.556644	0.340583		3.59273	0.35325	0.200765	2.6489	0.0346558	0.0791109	2.00335	0.362333	0.374761
PHE	32	5.50311	0.685946	0.347753	4.07959	0.158222	0.101816	5.82075	0.541109	0.217017		6.28394	0.666587	0.359943	6.14675	0.606119	0.333891	4.95268	0.838193	0.503824
GLU	33	70.6463	10.18	6.55019	67.9959	7.73184	5.3468	60.592	8.45554	5.15894		79.4481	7.94431	5.10206	44.3564	8.69742	6.36042	73.3917	12.902	7.56214
VAL	34	-3.39986	-0.694551	-0.346797	-4.79446	-0.709847	-0.367591	-0.887667	-0.280593	-0.110182		0.528442	-0.327438	-0.160134	-1.37859	-0.90631	-0.491635	-3.00789	-0.492352	-0.0779159
GLU	35	57.7811	16.0234	13.0817	59.0421	14.0301	11.4902	61.6087	14.5151	11.4551		60.6224	14.4835	11.456	59.9649	15.1432	12.5445	59.5521	16.3676	13.6245
ASP	36	67.6883	19.3774	16.016	67.0351	15.7627	12.7909	76.1319	17.7199	13.777		79.6718	17.6147	13.5301	72.3709	17.315	14.4785	72.7992	20.1912	17.1501
THR	37	-6.49833	-1.39723	-0.947658	-3.19622	-0.763145	-0.455067	-19.0593	-0.897228	-0.331023		-0.54565	-0.339149	-0.157744	-5.95602	-0.866396	-0.693117	-5.53657	-1.3119	-0.825048
ILE	38	-6.02653	-0.774379	-0.396989	-6.4087	-0.638862	-0.361377	-3.42089	-0.286807	-0.0855641		-3.56716	-0.51434	-0.251673	-6.04135	-0.806883	-0.431644	-3.31262	-0.380258	0.0454111
GLY	39	-1.87548	-0.274857	-0.152008	-2.39388	-0.295889	-0.157027	-1.96463	-0.187141	-0.0726577		-1.3848	-0.184751	-0.0681166	-2.29469	-0.361138	-0.216778	-1.77247	-0.205306	0.0525813
GLN	40	-3.12882	-0.715344	-0.473948	-4.4945	-0.637189	-0.371176	-3.17232	-0.303298	-0.167065		-4.49331	-0.358031	-0.174952	-5.21248	-0.804493	-0.608987	1.17471	0.275813	0.393881
GLN	41	-3.84489	-0.517686	-0.229924	-6.66683	-0.700765	-0.449331	-13.865	-1.71009	-0.935468		-17.6334	-1.3499	-0.657744	-9.87763	-0.972514	-0.627151	-8.77964	-1.73662	-1.35086
LEU	42	-2.82648	-0.429971	-0.224426	-3.08246	-0.385516	-0.239723	-1.87404	-0.113528	0.0141013		-1.77342	-0.201243	-0.0726577	-2.7512	-0.391969	-0.227772	-2.44168	-0.377629	-0.083652
GLU	43	46.4314	14.1138	12.0715	45.0337	11.7734	10.2538	46.8	12.5351	10.4799		57.5368	14.1276	11.7636	53.7753	13.5566	11.6907	50.8212	15.6955	14.9391
PHE	44	-2.49498	-0.64412	-0.471319	-0.726099	-0.227772	-0.200287	0.701004	0.043499	-0.042304		-5.68021	-0.884799	-0.622132	-3.57505	-0.59847	-0.445985	1.26267	0.359226	0.246893
LEU	45	-3.32075	-0.726816	-0.45435	2.57815	0.479207	0.394359	4.41372	0.951004	0.645076		0.359943	0.0561663	0.0138623	-4.07505	-0.676147	-0.445746	1.21582	0.278442	0.0752868
THR	46	-1.22371	-0.367352	-0.294216	-2.02032	-0.308078	-0.217495	-2.51291	-0.351338	-0.224665		1.69646	0.246893	0.103011	0.0129063	0.00239006	-0.043499	0.133604	0.115679	0.085325
THR	47	1.48781	0.351816	0.227533	-0.433078	-0.146272	-0.148184	1.49522	0.0791109	-0.0492352		-1.77868	-0.215105	-0.141013	1.42854	0.283222	0.164436	-1.47634	-0.289197	-0.31238
LYS	48	-37.157	-11.3905	-9.45698	-51.0958	-12.7278	-11.1016	-96.7259	-20.0423	-14.1838		-41.7034	-11.9362	-10.3124	-54.7761	-14.3934	-11.7734	-62.2751	-18.8308	-15.5433
SER	49	1.52892	0.212954	0.116157	2.26028	0.325287	0.213432	0.0203155	-0.110899	-0.081979		1.33317	0.176625	0.0960803	1.68117	0.181883	0.118786	1.10516	0.115201	-0.0215105
ARG	50	-41.2825	-12.0815	-10.0265	-40.5447	-10.4082	-9.14842	-44.1119	-11.7256	-9.66276		-42.4326	-11.3427	-9.64077	-46.245	-11.8714	-9.97371	-45.5884	-13.8951	-12.6429
LEU	51	1.89747	0.360182	0.234704	1.96534	0.320268	0.213671	2.00932	0.361377	0.236616		1.51601	0.266491	0.162046	2.22777	0.431883	0.277008	1.9271	0.400813	0.222036
ALA	52	1.36759	0.215344	0.144598	1.27629	0.163958	0.082696	1.93953	0.239484	0.128107		1.35253	0.184273	0.0920172	1.75789	0.276291	0.176147	1.4467	0.203872	0.0705067
LEU	53	-1.71917	-0.331023	-0.18762	-1.27605	-0.160373	-0.155832	-0.620698	-0.0884321	-0.0360899		-1.38337	-0.260516	-0.20435	-1.67041	-0.181644	-0.120698	-1.30808	-0.379541	-0.379063
TYR	54	0.477294	0.0697897	0.0368069	0.402247	0.083891	0.04087	0.0320268	-0.00454111	-0.0188815		0.871415	0.166826	0.0944073	0.531549	0.165631	0.101338	0.27892	0.0286807	-0.0482792
ASN	55	0.131692	0.0083652	0.00979924	1.05664	0.223709	0.128107	0.621654	0.10086	0.0578394		0.0191205	0.0227055	-0.00334608	0.566205	0.217495	0.144837	1.07242	0.182361	0.0150574
LEU	56	-2.83843	-0.389579	-0.19718	-2.15057	-0.179015	-0.138623	-1.32648	-0.111377	-0.00239006		-1.51362	-0.275096	-0.177342	-2.09226	-0.220363	-0.0970363	-2.12548	-0.451004	-0.277725
LEU	57	-1.43117	-0.227533	-0.141252	-1.34369	-0.112333	-0.0927342	-0.96391	-0.0604685	-0.0105163		-1.72347	-0.227055	-0.156788	-1.96415	-0.177103	-0.112094	-1.38337	-0.296367	-0.284656
ALA	58	0.0585564	0.0702677	0.0619025	0.0970363	0.107075	0.0685946	-0.171606	0.0136233	0.0191205		-0.19001	0.0193595	0.00956023	-0.359943	0.0678776	0.0549713	0.0325048	0.0126673	-0.0348948
TYR	59	0.556405	0.251673	0.206501	0.399618	0.242591	0.162524	-1.19001	-0.181883	-0.0748088		0.397706	0.158939	0.108031	0.381931	0.268403	0.210803	1.07624	0.261472	0.162524
VAL	60	-3.20124	-0.441683	-0.221319	-3.44885	-0.367113	-0.234704	-3.57935	-0.47825	-0.246654		-2.70746	-0.428298	-0.257409	-3.47347	-0.504302	-0.268164	-3.3609	-0.626195	-0.361855
LYS	61	-48.2321	-13.7689	-11.4109	-48.7206	-12.2323	-10.2228	-52.3045	-12.9584	-10.4238		-48.6283	-12.4857	-10.1422	-50.4995	-13.3126	-11.1073	-49.0155	-13.9704	-11.7725
HIS	62	0.133843	0.171128	0.160373	0.160373	0.224187	0.188576	-0.0626195	0.109704	0.120937		0.167065	0.155354	0.125239	-1.10851	-0.133365	-0.0530593	0.467734	0.195985	0.122371
LEU	63	-1.58461	-0.152008	-0.0315488	-2.12165	-0.259321	-0.163002	-0.99761	-0.0628585	0.0461281		-1.12691	-0.186185	-0.101816	-1.67615	-0.298996	-0.125717	-0.859704	-0.153681	-0.00334608
LYS	64	-52.0614	-15.1934	-12.5418	-53.332	-13.767	-11.2717	-55.0203	-13.9658	-11.2149		-52.2686	-13.6812	-10.9522	-53.0174	-14.8922	-12.3466	-54.6212	-15.4866	-12.8023
GLY	65	-1.31812	-0.347514	-0.243547	-1.30497	-0.304493	-0.220363	-0.939293	-0.20913	-0.141252		-0.964149	-0.236377	-0.163958	-1.18356	-0.327677	-0.219646	-1.37404	-0.347753	-0.202916
GLN	66	-0.846558	-0.349904	-0.309751	-0.17782	-0.0296367	-0.0195985	0.451243	0.0865201	0.0523423		0.0982314	0.0289197	0.0131453	0.97347	0.165631	0.0580784	-1.25335	-0.335803	-0.242591
ASN	67	1.08365	0.203633	0.117113	0.91109	0.114484	0.0776769	1.03657	0.181883	0.103728		0.222275	-0.00740918	-0.0124283	1.27988	0.221319	0.151769	1.15559	0.279159	0.202199
LYS	68	-28.7103	-9.17543	-8.11544	-28.4185	-8.29446	-7.33031	-30.6126	-8.7598	-7.5533		-27.4266	-8.14436	-7.06477	-28.2751	-8.64794	-7.59465	-29.9907	-9.34441	-8.27247
ASP	69	38.7055	11.6589	9.94575	38.0607	10.3174	8.8566	38.1267	10.3203	8.6575		38.4381	10.532	8.8174	38.9195	11.076	9.49426	38.5545	11.5277	9.96893
ALA	70	-0.5337	-0.166109	-0.133843	-0.642925	-0.173757	-0.123327	-0.491157	-0.116874	-0.0927342		-0.328155	-0.10325	-0.0707457	-0.15392	-0.108031	-0.0862811	-0.454589	-0.109943	-0.0647706
LEU	71	0.533222	0.114484	0.0793499	0.563337	0.082696	0.0673996	0.945746	0.212954	0.164436		0.575526	0.0941683	0.0721797	0.705545	0.0953633	0.0717017	0.470363	0.119503	0.123088
GLU	72	35.6544	10.7421	9.22562	33.8444	9.2696	8.08724	35.7804	9.75932	8.23016		34.608	9.58843	8.16252	36.614	10.2648	8.87237	34.5373	10.5265	9.26793
CYS	73	0.555449	0.0996654	0.0564054	0.419455	0.0681166	0.0494742	0.657744	0.111616	0.0750478		0.741157	0.13217	0.0946463	0.759799	0.103489	0.0688337	0.900574	0.222514	0.180449
LEU	74	-0.747132	-0.181883	-0.12739	-0.777247	-0.178776	-0.130975	-0.361616	-0.042543	-0.00454111		-0.73088	-0.166348	-0.109226	-0.713193	-0.205067	-0.14412	-0.687141	-0.157505	-0.0697897
GLU	75	30.4582	9.26673	8.00335	30.8461	8.53346	7.53705	30.3528	8.55712	7.30354		31.3721	8.85014	7.62882	31.9634	9.14245	7.93045	30.7084	9.56573	8.45985
GLN	76	-0.680449	-0.181883	-0.15392	0.666587	0.114006	0.083174	-0.480641	-0.0664436	-0.042304		-0.860182	-0.158461	-0.104446	-1.31334	-0.274379	-0.220124	-0.536568	-0.084608	-0.0317878
ALA	77	-1.07433	-0.240918	-0.173996	-1.02462	-0.192878	-0.133126	-1.05282	-0.188337	-0.125		-1.05736	-0.203633	-0.13695	-1.22419	-0.257409	-0.184034	-1.13002	-0.254302	-0.162763
GLU	78	29.8203	9.00669	7.71606	29.6252	8.25526	7.35588	29.9022	8.48518	7.2175		29.6726	8.53011	7.37691	30.5437	8.83365	7.61162	30.5318	9.59967	8.40535
GLU	79	32.3489	9.79015	8.40559	31.8504	8.70722	7.73709	31.5275	8.9044	7.60158		32.1193	9.05688	7.85421	30.853	8.81501	7.67304	29.9563	9.50598	8.58341
ILE	80	-1.38767	-0.320268	-0.237811	-1.2488	-0.229685	-0.165631	-1.29613	-0.239484	-0.163002		-1.4522	-0.277964	-0.191683	-1.55282	-0.30282	-0.230402	-1.27366	-0.301625	-0.235421
ILE	81	-0.871176	-0.191922	-0.13217	-0.933078	-0.186902	-0.136472	-0.970841	-0.178298	-0.10827		-0.838193	-0.176147	-0.11783	-0.992591	-0.220841	-0.155832	-1.11711	-0.281071	-0.185468
GLN	82	-0.751912	-0.172084	-0.118786	-0.666587	-0.132887	-0.0922562	-0.546367	-0.0929732	-0.0516252		0.0320268	0.0344168	0.0458891	-0.556166	-0.125	-0.0905832	-1.26912	-0.315488	-0.232314
GLN	83	-0.210803	-0.0184034	-0.0152964	-0.750478	-0.152964	-0.115201	-0.330784	-0.0121893	0.00860421		-1.41635	-0.278203	-0.19957	0.538241	0.135516	0.0913002	-0.296128	-0.0788719	-0.0932122
GLU	84	34.9309	10.3587	8.65081	36.3709	9.68642	8.62811	37.8461	10.5253	8.77844		37.4171	10.4204	8.94407	33.4716	9.53274	8.14842	32.1104	10.4152	9.24857
HIS	85	0.409656	0.0731358	0.0391969	-1.62261	-0.30282	-0.234943	-1.46009	-0.304493	-0.216778		-1.62859	-0.385277	-0.287046	-0.221558	-0.0576004	-0.0623805	0.0511472	-0.0112333	-0.0571224
SER	86	0.0341778	-0.00310707	-0.0117113	-0.690966	-0.147706	-0.114723	-0.713432	-0.162524	-0.120698		-0.434751	-0.111616	-0.0915392	0.125	0.040631	0.0246176	0.321224	0.0884321	0.0468451
ASP	87	24.8401	7.79302	6.76004	25.9309	7.54708	6.91061	28.3576	8.46487	7.27964		24.6522	7.61496	6.82672	25.8286	7.85206	6.86759	25.2333	8.50598	7.56286
LYS	88	-32.288	-9.77294	-8.20053	-28.8327	-8.29924	-7.58007	-28.6969	-8.65416	-7.45029		-25.4986	-7.93188	-7.08795	-30.2849	-9.05425	-7.79589	-31.9935	-10.6245	-9.28442
GLU	89	27.9587	8.52438	7.31166	27.2818	7.77366	7.01123	28.1905	8.19312	7.00143		26.9195	7.99809	7.02366	28.865	8.48996	7.32146	27.494	8.96152	7.91802
GLU	90	26.4744	8.11257	6.97323	25.62	7.47467	6.7978	26.1893	7.79493	6.70865		24.8903	7.55664	6.67471	26.8191	8.10158	7.0012	26.7792	8.79087	7.63193
VAL	91	1.19144	0.274379	0.195268	0.871893	0.181405	0.130258	1.10206	0.243547	0.159656		0.979924	0.227294	0.159417	1.14818	0.27175	0.191444	1.06477	0.269837	0.179254
ARG	92	-38.2352	-11.0631	-9.08987	-34.1472	-9.38217	-8.40416	-34.6054	-9.96272	-8.32911		-31.8872	-9.51577	-8.27438	-36.086	-10.2906	-8.67137	-39.8372	-12.6164	-10.6484
SER	93	0.326004	0.0743308	0.0537763	0.510516	0.110182	0.0779159	0.173996	0.0215105	0.0126673		0.226099	0.042065	0.0231836	0.233748	0.0666826	0.04326	0.339866	0.0614245	0.0274857
LEU	94	0.39675	0.0975143	0.0664436	0.938098	0.201243	0.145076	-20.1092	-6.05258	-5.24761		0.745937	0.16587	0.108987	0.725621	0.178537	0.123805	0.762906	0.158939	0.0967973
VAL	95	-0.68762	-0.150574	-0.0905832	-0.395315	-0.08413	-0.0795889	-0.625956	-0.158222	-0.102294		-0.254302	-0.0891491	-0.0776769	-0.784178	-0.163958	-0.109465	-0.705067	-0.236377	-0.162524
THR	96	-0.706501	-0.157505	-0.106358	-0.274379	-0.0439771	-0.0391969	-0.434751	-0.101577	-0.0635755		-0.165631	-0.0449331	-0.041587	-0.227533	-0.0322658	-0.0193595	-0.45196	-0.137189	-0.107314
TRP	97	0.58413	0.153203	0.113767	0.669933	0.179971	0.140535	0.497132	0.111377	0.0769598		0.406549	0.111855	0.0714627	0.571463	0.185229	0.128346	0.774379	0.190966	0.101577
GLY	98	0.000956023	0.0160134	0.0219885	0.318356	0.08174	0.0566444	0.179732	0.0346558	0.0282027		0.162285	0.0365679	0.0210325	-0.0231836	0.0255736	0.0236616	-0.0762428	-0.040153	-0.0356119
ASN	99	-1.66539	-0.351338	-0.239245	-1.27533	-0.178537	-0.134799	-1.28227	-0.237333	-0.141491		-1.2696	-0.250717	-0.1826	-1.96965	-0.338671	-0.228011	-1.57887	-0.393881	-0.297084
TYR	100	-0.344407	-0.0635755	-0.0365679	-0.0693117	0.0169694	0.0112333	-0.320029	-0.0609465	-0.0339388		-0.253346	-0.0466061	-0.0341778	-0.448136	-0.0633365	-0.0389579	-0.243069	-0.0740918	-0.0724187
ALA	101	-0.227294	-0.0368069	-0.0152964	0.0497132	0.042543	0.0293977	-0.126673	-0.0234226	-0.00764818		0.0504302	0.0222275	0.0141013	-0.207696	-0.0143403	-0.00525813	-0.0267686	-0.0198375	-0.0148184
TRP	102	-0.171128	-0.0129063	0.0083652	-0.453155	-0.118786	-0.116157	-0.34369	-0.107314	-0.0731358		-0.0480402	-0.04326	-0.0372849	-0.139101	-0.0525813	-0.0270076	-0.183317	-0.0989484	-0.0389579
VAL	103	-1.15057	-0.260755	-0.176147	-1.00239	-0.183795	-0.135994	-1.1587	-0.232314	-0.152964		-1.0239	-0.213193	-0.154398	-1.36807	-0.3076	-0.215822	-1.27701	-0.324331	-0.227772
TYR	104	-0.333891	-0.0640535	-0.0368069	-0.0174474	0.0222275	0.0210325	-0.275813	-0.0523423	-0.0296367		-0.488528	-0.0956023	-0.0724187	-0.312859	-0.0480402	-0.0348948	-0.448136	-0.120937	-0.0934512
TYR	105	-0.179971	-0.0160134	0.00908222	-0.421845	-0.082935	-0.0657266	-0.171367	-0.0224665	-0.00310707		-0.243786	-0.0549713	-0.040631	-0.116157	0.0083652	0.0207935	-0.183556	-0.0528203	-0.0262906
HIS	106	-1.53752	-0.35588	-0.236616	-1.32146	-0.267447	-0.200765	-1.06358	-0.236855	-0.153203		-0.983987	-0.246176	-0.183795	-1.45602	-0.374044	-0.248566	-1.66157	-0.444312	-0.28131
MET	107	-0.222753	-0.0707457	-0.0616635	-0.617113	-0.12739	-0.0996654	-0.278681	-0.0733748	-0.0554493		-0.0748088	-0.00740918	-0.00669216	-0.130258	-0.0587954	-0.0470841	-0.493786	-0.134321	-0.0951243
ASP	108	25.3745	8.09775	7.13838	26.1783	7.98494	7.14077	25.6558	7.66157	6.71248		24.9995	7.69144	6.72228	25.2285	8.1066	7.10253	25.749	8.2923	7.13982
GLN	109	-0.530115	-0.172084	-0.146511	-0.391969	-0.112811	-0.0872371	-0.237333	-0.0489962	-0.04087		0.389101	0.0989484	0.0774379	-0.436902	-0.137906	-0.113289	-0.371415	-0.0984704	-0.0791109
LEU	110	0.0487572	-0.0043021	-0.0117113	0.147467	0.0143403	0.0119503	0.350143	0.0884321	0.0676386		0.0451721	-0.00549713	-0.0083652	0.0179254	-0.0203155	-0.0198375	-0.0162524	-0.0083652	-0.0040631
GLU	111	21.7538	6.91467	6.12189	21.8365	6.67495	6.07481	22.5292	6.8076	5.99498		20.9976	6.53609	5.81095	22.2641	7.02342	6.1967	23.1059	7.53083	6.5478
GLU	112	24.2866	7.5999	6.66061	24.6714	7.29708	6.56764	25.1568	7.40129	6.42424		23.7431	7.18929	6.3174	25.0569	7.72251	6.73996	24.5963	7.93236	6.90631
ALA	113	-0.0635755	-0.0262906	-0.0303537	-0.109943	-0.0332218	-0.0224665	-0.0489962	-0.0141013	-0.0155354		-0.170411	-0.0442161	-0.0317878	-0.0580784	-0.0193595	-0.0217495	-0.0322658	0.0043021	-0.00549713
GLN	114	0.118786	0.0267686	0.0195985	0.560946	0.130975	0.110421	0.218212	0.0580784	0.0439771		0.155593	0.0461281	0.0384799	0.0255736	-0.0236616	-0.0236616	0.0774379	0.0353728	0.0239006
LYS	115	-22.5877	-7.14651	-6.31358	-22.5057	-6.76697	-6.13384	-23.174	-6.94383	-6.09417		-22.2106	-6.78752	-6.00311	-22.9959	-7.16754	-6.31716	-22.8291	-7.42878	-6.5251
TYR	116	-0.0157744	-0.0129063	-0.0124283	-0.168977	-0.0317878	-0.0191205	-0.17782	-0.0305927	-0.0253346		-0.33174	-0.0712237	-0.0499522	-0.0994264	-0.0219885	-0.0188815	0.0193595	0.0212715	0.00262906
THR	117	-0.592734	-0.157744	-0.122371	-0.0595124	-0.0133843	-0.00382409	-0.556405	-0.125	-0.0915392		-0.310707	-0.0860421	-0.0621415	-0.667782	-0.18021	-0.137667	-0.458413	-0.122132	-0.082457
GLY	118	0.0184034	-0.000239006	-0.00334608	0.0109943	-0.00382409	-0.000239006	0.0458891	0.0174474	0.0141013		-0.0138623	-0.00286807	0.00239006	0.0683556	0.0119503	0.0102772	0.0212715	0.0198375	0.0198375
LYS	119	-24.8411	-7.70029	-6.70483	-24.6613	-7.24068	-6.5325	-24.9696	-7.38791	-6.41085		-23.3243	-7.07075	-6.24211	-24.7904	-7.56453	-6.60182	-25.2761	-8.17806	-7.12285
ILE	120	-0.708652	-0.177103	-0.133843	-0.680449	-0.154637	-0.114723	-0.705784	-0.14675	-0.10588		-0.603728	-0.139579	-0.101099	-0.606119	-0.143164	-0.103728	-0.732314	-0.177342	-0.126195
GLY	121	-0.364245	-0.0939293	-0.0728967	-0.367352	-0.0898662	-0.0697897	-0.329828	-0.0733748	-0.0516252		-0.316922	-0.0791109	-0.0583174	-0.16587	-0.040153	-0.0296367	-0.368786	-0.0963193	-0.0630975
ASN	122	-0.414675	-0.116874	-0.0965583	0.339149	0.0786329	0.0645315	-0.0664436	0.0100382	0.0081262		-0.0807839	-0.00143403	0.00788719	0.467256	0.117591	0.0932122	0.128824	0.0671606	0.0461281
VAL	123	-0.364962	-0.0869981	-0.0654876	-0.27414	-0.0489962	-0.0291587	-0.315966	-0.0516252	-0.0353728		-0.409656	-0.0889101	-0.0611855	-0.22347	-0.0358509	-0.0253346	-0.418021	-0.0929732	-0.0767208
CYS	124	0.0492352	0.0164914	0.0119503	0.0317878	0.0172084	0.0203155	-0.0289197	0.00956023	0.0117113		-0.0640535	-0.000239006	0.00501912	0.183078	0.0487572	0.0365679	-0.0960803	-0.0246176	-0.0169694
LYS	125	-21.0887	-6.70889	-5.90631	-20.6816	-6.37811	-5.89866	-21.1114	-6.58795	-5.82385		-21.0865	-6.68451	-5.98327	-23.1451	-7.45363	-6.50932	-23.5631	-7.94598	-6.76984
LYS	126	-23.6171	-7.3738	-6.41802	-22.891	-6.84465	-6.2825	-23.7959	-7.23877	-6.31692		-22.1135	-6.84704	-6.11424	-24.2314	-7.47156	-6.52653	-23.6907	-7.86879	-6.88958
LEU	127	-0.355641	-0.0884321	-0.0635755	-0.296128	-0.0473231	-0.0236616	-0.0200765	0.0334608	0.043021		-0.326243	-0.0678776	-0.0475621	-0.246654	-0.0360899	-0.0231836	-0.373805	-0.0881931	-0.0724187
SER	128	0.142208	0.0468451	0.0377629	0.0604685	0.0368069	0.0387189	0.21869	0.0779159	0.0623805		0.0690727	0.0370459	0.0368069	0.131214	0.0623805	0.0521033	0.167065	0.0721797	0.043499
SER	129	-0.527008	-0.131214	-0.0946463	-0.398901	-0.0776769	-0.0568834	-0.558556	-0.133365	-0.0936902		-0.376673	-0.0936902	-0.0697897	-0.579589	-0.133365	-0.0987094	-0.405832	-0.105641	-0.0898662
PRO	130	-0.196224	-0.0666826	-0.0525813	-0.0513862	-0.0105163	-0.0133843	-0.241396	-0.0972753	-0.083174		-0.0728967	-0.0310707	-0.0370459	-0.178776	-0.0528203	-0.0449331	-0.0188815	-0.0207935	-0.0315488
SER	131	-0.0688337	-0.0317878	-0.0270076	-0.00717017	-0.0274857	-0.0322658	0.0152964	-0.0270076	-0.0279637		0.238289	0.0480402	0.0325048	0.257887	0.043738	0.0255736	0.0487572	-0.0250956	-0.0100382
ASN	132	0.171845	0.0313098	0.0176864	0.86066	0.201721	0.16109	0.411329	0.0989484	0.0748088		0.324809	0.0640535	0.0528203	0.385755	0.0695507	0.0501912	0.0673996	0.00358509	0.0229446
TYR	133	0.651291	0.155832	0.11305	0.689532	0.14173	0.107792	0.707935	0.14914	0.100621		0.708891	0.176864	0.130258	0.754063	0.193117	0.137667	0.681883	0.197897	0.142208
LYS	134	-32.8463	-9.84775	-8.27772	-28.4892	-8.64818	-7.85086	-32.463	-9.74522	-8.18929		-27.3363	-8.55282	-7.46463	-31.9496	-10.0688	-8.43571	-34.4895	-11.3466	-8.98494
LEU	135	0.515057	0.117591	0.0740918	0.522467	0.110899	0.0877151	1.21534	0.323136	0.234226		0.413002	0.105163	0.0803059	0.730163	0.177342	0.119981	0.909178	0.271511	0.180927
GLU	136	28.886	8.89316	7.57266	30.3987	9.11162	8.30593	31.5423	9.60421	8.08293		26.3219	8.41252	7.43427	30.185	9.55139	8.12261	30.6252	10.5834	8.7543
CYS	137	1.56071	0.382648	0.26434	1.32911	0.277964	0.209608	1.54374	0.363289	0.241635		1.18595	0.31262	0.235421	1.05688	0.250956	0.179971	1.43188	0.409178	0.307839
PRO	138	1.74426	0.37739	0.240918	1.69001	0.317639	0.220602	1.71654	0.324092	0.17782		1.24641	0.28848	0.19001	2.13265	0.458891	0.291826	1.86353	0.508126	0.31238
GLU	139	38.7605	11.2522	9.18571	39.2347	10.5418	9.33007	39.2964	10.9866	8.93571		34.0036	10.1726	8.76099	40.8499	11.5402	9.49044	39.4522	12.7686	10.691
THR	140	2.14866	0.474665	0.30999	2.17137	0.41587	0.306166	1.32887	0.307122	0.18738		1.27151	0.366874	0.267447	1.962	0.479446	0.312859	2.12572	0.60086	0.384799
ASP	141	42.5896	12.162	9.80186	42.9161	11.7636	10.2696	42.8482	12.1183	9.64436		36.0074	11.0686	9.40249	43.2992	12.8712	10.348	43.7495	14.4034	11.1403
CYS	142	4.4749	0.907983	0.54565	4.28585	0.682361	0.466778	3.21487	0.613528	0.347753		2.54828	0.58891	0.40153	5.0925	0.935707	0.552103	3.35014	0.885994	0.590822
GLU	143	49.7691	13.3886	10.5485	50.0382	12.2194	10.435	50.0318	12.7856	9.93356		45.8131	12.608	10.3337	52.8313	13.7799	10.8623	51.1013	15.2541	11.9816
LYS	144	-39.3855	-11.5368	-9.45698	-41.249	-11.7349	-10.234	-39.3571	-11.4503	-9.32505		-34.7199	-10.7964	-9.2065	-40.2522	-12.2634	-9.97968	-40.12	-13.348	-10.3879
GLY	145	5.09895	0.861138	0.479924	5.60421	0.772945	0.462954	5.02796	0.859226	0.405354		3.04374	0.675908	0.405832	5.17925	1.04876	0.565488	5.1489	1.21654	0.570746
TRP	146	7.58413	0.833652	0.442639	9.46558	0.983987	0.496893	6.79756	0.65392	0.250717		3.60445	0.702199	0.361616	5.63384	0.91109	0.43499	6.53991	0.927581	0.039675
ALA	147	5.40129	0.826482	0.473231	6.44598	0.910373	0.52175	4.06692	0.737094	0.351816		3.14436	0.703633	0.408939	3.66922	0.971558	0.52892	5.48805	1.14627	0.416587
LEU	148	10.4264	1.53274	0.819073	10.5065	1.62476	0.888623	7.44981	1.51482	0.743069		5.20507	1.22634	0.694551	6.84417	1.82027	0.941444	10.2201	2.33031	0.922323
LEU	149	19.1436	1.54422	0.694551	20.5848	1.34751	0.549952	10.5674	1.28991	0.47825		7.00382	1.07075	0.461759	8.68595	1.45459	0.628346	15.5803	2.49928	0.559034
LYS	150	-158.03	-25.5629	-17.4754	-158.418	-20.1353	-15.494	-215.986	-24.5194	-15.5457		-86.1465	-19.2684	-14.4943	-222.255	-26.2715	-17.9802	-160.216	-28.3707	-20.1295
PHE	151	15.2978	2.2347	1.13528	12.472	2.28442	1.07815	2.42065	1.2163	0.583413		7.7457	1.76004	0.900096	-3.4381	1.93571	1.00454	8.15368	2.80115	0.71152
GLY	152	-9.11066	-0.677103	-0.190727	-9.72275	-0.321941	-0.0982314	-5.90703	-0.76912	-0.137906		-2.32815	0.083413	0.083413	-7.2892	-0.90153	-0.314293	-10.0557	-2.06788	-0.755736
GLY	153	-12.4371	-1.35612	-0.510994	-6.64149	-1.55999	-0.316922	-3.9749	-1.18188	-0.372132		-6.30258	-1.08031	-0.240679	-4.60803	-1.84034	-0.775096	-6.7445	-2.53442	-0.464627
LYS	154	-53.5029	-16.294	-13.1073	-52.6905	-19.213	-16.2366	-50.3351	-16.3566	-13.642		-54.7046	-19.3358	-15.2634	-54.7153	-20.8002	-15.3652	-62.2419	-21.918	-13.7937
TYR	155	-1.89532	-0.297562	-0.157027	-2.40511	-0.435229	-0.138145	-0.530832	-0.00501912	0.0181644		-1.3413	-0.317639	-0.145554	-0.00908222	-0.195985	-0.0583174	-1.55402	-0.0284417	0.124522
TYR	156	-8.81979	-1.19718	-0.614006	-10.1142	-0.608031	-0.539197	-0.583174	-1.39316	-0.614245		-1.97634	-1.84799	-1.01004	-7.90727	-0.689771	-0.477533	-8.00956	0.314532	-0.500239
GLN	157	-1.40033	-0.715583	-0.703633	-1.10468	-1.29517	-1.16802	-0.786807	-0.736855	-0.597036		-0.909895	-0.458652	-0.311902	-0.6587	-0.791109	-0.728967	-2.63145	-1.89675	-0.647467
LYS	158	-46.071	-13.6938	-11.1883	-48.7918	-14.6317	-12.4338	-46.1993	-14.2796	-11.4414		-38.4438	-12.7428	-10.7345	-43.8499	-14.8002	-11.6998	-47.5294	-17.1358	-11.74
ALA	159	-3.60421	-0.695985	-0.407266	-3.8934	-0.786807	-0.428298	-2.70459	-0.536568	-0.23805		-2.42041	-0.638862	-0.365201	-2.51243	-0.7163	-0.361138	-3.5055	-0.953394	-0.271033
LYS	160	-49.9878	-15.5504	-12.6176	-48.9042	-16.1781	-14.4794	-48.2701	-16.5356	-13.1004		-40.2493	-14.0382	-12.0703	-48.624	-17.2084	-13.9199	-50.6931	-20.4912	-14.6539
ALA	161	-1.2598	-0.379063	-0.284417	-1.03011	-0.422084	-0.331979	-0.666826	-0.299952	-0.208174		-0.824809	-0.36544	-0.283461	-0.752868	-0.415631	-0.301625	-0.881453	-0.484704	-0.180927
ALA	162	-1.4957	-0.317878	-0.206501	-1.72012	-0.388145	-0.248088	-1.07983	-0.214627	-0.107792		-1.1544	-0.31501	-0.195985	-1.21033	-0.366874	-0.21152	-1.68666	-0.5	-0.153203
PHE	163	-4.29924	-0.90392	-0.528442	-4.19598	-0.776769	-0.503346	-3.91969	-0.805449	-0.406549		-2.8738	-0.712476	-0.446941	-4.4957	-0.996415	-0.553776	-4.24952	-1.20674	-0.618069
GLU	164	40.4484	12.6178	10.4665	40.2672	12.8638	11.7533	38.7581	12.8905	10.6714		33.2775	11.386	10.0688	41.3458	14.0588	11.6809	40.4993	15.4587	12.0693
LYS	165	-37.575	-11.1295	-9.17973	-37.1288	-11.3227	-10.2283	-37.0507	-11.1898	-9.19742		-32.4527	-10.4068	-9.0098	-37.9113	-11.961	-9.81907	-37.7639	-12.9916	-10.174
ALA	166	-1.4522	-0.309273	-0.194551	-1.8021	-0.371415	-0.259082	-1.48996	-0.306166	-0.162763		-1.06501	-0.264101	-0.169216	-1.69551	-0.402008	-0.241157	-1.58867	-0.464149	-0.243547
LEU	167	-2.14006	-0.557122	-0.365918	-2.12691	-0.540392	-0.429493	-1.70554	-0.451721	-0.25956		-1.35206	-0.418021	-0.315727	-2.02247	-0.578394	-0.394359	-2.04589	-0.753585	-0.519359
GLU	168	32.1654	10.2536	8.72849	32.0777	10.006	9.2512	31.2565	10.0906	8.61687		28.8903	9.77844	8.78537	32.1769	10.6919	9.17878	31.5722	11.4348	9.49474
VAL	169	-0.701243	-0.148184	-0.0929732	-0.744025	-0.14412	-0.0922562	-0.694551	-0.139818	-0.0697897		-0.488767	-0.106358	-0.0597514	-0.696702	-0.166348	-0.0965583	-0.604685	-0.165392	-0.0587954
GLU	170	32.2837	10.1697	8.56979	32.8155	9.82122	9.06788	34.5265	10.6838	8.97228		29.7032	9.54541	8.51649	36.4539	11.1859	9.46056	33.9711	11.9106	10.3898
PRO	171	0.987094	0.314771	0.219407	1.13408	0.31501	0.281549	1.04374	0.342017	0.248327		0.787763	0.251434	0.209847	1.43499	0.424713	0.320746	1.14484	0.441444	0.397228
ASP	172	32.707	10.685	9.07672	32.0483	10.1687	9.63217	33.2674	11.0583	9.54135		28.4474	9.56883	8.77342	35.1824	11.4962	10.0155	33.1642	12.2873	11.1565
ASN	173	2.33628	0.688576	0.464866	2.58843	0.676864	0.586281	2.88121	0.842017	0.573853		1.97968	0.619503	0.507648	2.87691	0.792543	0.579589	2.44407	0.921128	0.821224
PRO	174	2.19073	0.580067	0.353728	2.27725	0.535851	0.416109	2.28059	0.561663	0.30282		1.53394	0.440249	0.310707	2.73948	0.718929	0.467495	2.23805	0.762189	0.521989
GLU	175	52.6329	14.9465	11.6288	52.4742	13.4493	11.7309	53.06	14.5045	11.3019		41.1637	12.1754	10.3657	58.7706	15.7194	12.4976	52.146	16.9166	14.4924
PHE	176	2.47968	0.734704	0.481836	1.98279	0.633365	0.534417	2.5968	0.825526	0.517447		1.52749	0.565488	0.457696	2.42113	0.845363	0.576243	2.30664	0.983748	0.704589
ASN	177	2.85421	0.913002	0.57696	2.51171	0.813576	0.693356	3.17663	1.12094	0.703394		2.18403	0.791109	0.621893	3.13743	1.15703	0.788241	3.03896	1.35827	0.993786
ILE	178	4.41372	1.13408	0.614484	3.69312	0.941683	0.684034	3.84847	1.07792	0.487811		2.42256	0.776291	0.52892	3.28035	1.14245	0.613528	3.67686	1.42471	0.753585
GLY	179	2.43308	0.668738	0.382648	2.04159	0.683317	0.49044	1.74952	0.70674	0.338671		1.12189	0.507887	0.362094	1.33772	0.789914	0.44001	1.97992	1.02103	0.447419
TYR	180	2.71176	0.895554	0.548518	1.73542	0.746176	0.589149	2.76315	1.18475	0.637667		1.87811	0.847753	0.669694	2.85684	1.45053	0.956262	2.34943	1.29876	0.720841
ALA	181	3.663	1.28466	0.731358	3.39364	1.21606	0.907266	3.58819	1.51864	0.704589		2.55593	1.01936	0.72825	3.01123	1.62476	0.926147	3.3468	1.88384	1.04422
ILE	182	2.39316	0.919455	0.48088	1.81859	1.40607	0.894359	-0.17543	1.21463	0.408939		1.82935	1.076	0.670889	-0.117591	1.71726	0.767686	1.62261	2.24283	0.47825
THR	183	0.214149	0.472992	0.400574	1.60421	1.26458	0.875956	0.672323	0.91587	0.469168		1.25478	0.760755	0.536807	0.0365679	0.946224	0.635038	0.361616	1.18595	0.34847
VAL	184	2.63719	1.32529	0.92543	2.50048	1.69001	1.36281	1.54087	1.4663	0.877629		1.77725	1.13599	0.931166	1.80019	1.63504	1.21272	2.84799	2.50837	1.21463
TYR	185	3.40511	2.53991	1.41109	3.57027	3.22825	1.95148	2.06142	2.96558	0.699331		2.12811	1.6066	0.838193	1.07027	2.31836	1.53681	-0.481836	1.6544	-0.576721
ARG	186	-157.941	-43.412	-22.0796	-171.536	-37.56	-23.5786	-140.671	-40.9897	-16.9228		-106.72	-35.1549	-22.3963	-146.81	-61.0136	-27.9814	-188.752	-76.4622	-31.6066
LEU	187	-0.111855	0.398423	0.738528	-1.21654	1.56334	1.92543	-0.385516	1.28155	1.23781		-0.603011	0.445985	0.636711	-1.78513	-0.313098	0.754302	-0.558556	1.58795	0.76912
ASP	188	62.7784	24.1001	20.4082	54.2866	26.3074	26.9101	53.2945	25.789	21.7012		46.1217	20.1974	19.0581	53.2725	22.6522	21.4034	55.9467	30.6348	24.0457
ASP	189	58.6613	22.261	20.7624	81.347	57.2923	46.6212	75.4919	52.7787	31.0165		62.039	31.6981	28.908	74.3365	39.3265	37.8709	73.7741	48.4539	38.1219
SER	190	0.491396	1.85946	2.40488	-2.21654	0.136472	2.11066	-4.44575	-2.97012	-0.207457		0.304015	0.695029	1.57337	-2.62165	-1.33724	-0.469407	-2.16372	-3.0086	-0.996893
ASP	191	70.4806	21.8982	27.3619	55.2467	27.3437	28.6704	45.9025	20.0817	18.885		75.0543	56.3956	49.2715	45.9183	18.5686	20.9199	56.7244	28.1427	18.0093
ARG	192	-64.9352	-35.4778	-72.1162	-67.8045	-52.9723	-81.0208	-58.6281	-32.9465	-32.059		-55.7741	-35.5598	-51.4109	-55.5715	-24.135	-21.3489	-67.3898	-40.7039	-40.5311
GLU	193	41.419	17.7424	22.7768	40.7691	19.8836	25.3946	39.7431	16.7658	17.2727		39.2892	20.142	24.728	36.9792	16.1573	16.7708	42.5495	20.7665	18.3542
GLY	194	-1.70841	-0.503824	-0.751912	0.770315	0.689771	1.08604	0.469168	0.439771	0.548518		-1.96463	-1.3664	-1.56238	-0.405832	-0.364723	-0.569312	-0.510277	-0.266491	0.146989
SER	195	-0.0879541	-0.0611855	-0.282027	1.14221	0.603011	0.63456	1.59823	0.768164	0.550191		-0.320029	-0.172323	-0.0389579	1.05139	0.395315	0.273662	1.10731	0.688815	0.452916
VAL	196	-2.35206	-1.32744	-1.52318	-1.57194	-1.34895	-2.09273	-0.667304	-0.661807	-0.981119		0.04087	-0.159656	-0.408222	-0.334847	-0.373327	-0.693834	-0.0236616	-0.0662046	-0.522945
LYS	197	-41.7667	-15.8152	-16.1338	-40.988	-20.1164	-24.0057	-37.3298	-16.0963	-16.2223		-28.6233	-12.2096	-13.1305	-39.6821	-16.9558	-17.5906	-50.3984	-26.5578	-22.3346
SER	198	0.325765	-0.0274857	-0.235421	0.24044	-0.1924	-0.422084	0.0284417	-0.307361	-0.590344		-0.611855	-0.498327	-0.590344	-0.578872	-0.538241	-0.674952	0.801147	0.312859	0.250956
PHE	199	0.18499	0.041348	-0.152725	-0.0982314	-0.460325	-0.604446	0.0133843	-0.143403	-0.200048		0.04087	-0.200048	-0.258126	1.13528	0.19001	-0.102533	0.0731358	-0.247371	-0.0449331
SER	200	-0.131931	0.00382409	-0.186663	-0.169455	-0.482792	-0.504063	0.651769	0.133126	-0.00932122		-0.0657266	-0.172562	-0.151052	0.161329	0.00286807	-0.04087	-0.344646	-0.525813	0.19001
LEU	201	0.0867591	-0.250478	-0.383604	0.269359	-0.395076	-0.673279	0.751195	-0.211759	-0.455545		-0.364723	-0.423518	-0.542065	0.370459	-0.236616	-0.439054	-0.114723	-0.444551	-0.613289
GLY	202	0.320507	-0.0124283	-0.111377	0.251195	-0.203155	-0.329589	0.299474	-0.17782	-0.279876		0.0494742	-0.164197	-0.228489	0.578155	-0.0267686	-0.143403	0.222514	-0.121893	-0.154637
PRO	203	0.0532983	0.042065	-0.0219885	0.277247	-0.163241	-0.195507	0.561902	0.0793499	0.042304		0.157505	-0.0743308	-0.0783939	0.964866	0.113767	0.043738	0.201482	-0.130975	0.177342
LEU	204	-2.55641	-1.07075	-0.684512	-2.42352	-1.05306	-0.950048	-1.91085	-1.15105	-0.650096		-1.82768	-0.83652	-0.67782	-2.3499	-1.462	-1.04374	-2.48375	-1.52008	-1.41444
ARG	205	-41.0292	-15.8497	-13.9692	-37.2708	-14.3511	-14.9407	-39.8427	-16.6042	-15.701		-34.9297	-13.4579	-13.2792	-39.6157	-15.7443	-14.9598	-39.7536	-17.0225	-18.2294
LYS	206	-36.8996	-12.5012	-10.5729	-37.202	-12.4364	-11.9185	-37.8717	-13.8707	-12.0172		-30.4687	-10.7851	-10.0543	-36.9405	-12.7306	-11.1513	-34.9919	-13.5963	-12.4675
ALA	207	-1.23016	-0.376434	-0.224187	-1.06023	-0.401291	-0.349426	-0.972753	-0.435707	-0.249761		-0.499044	-0.239245	-0.18021	-1.12882	-0.521989	-0.328633	-1.03967	-0.527008	-0.317639
VAL	208	-1.73614	-0.695029	-0.488528	-1.48685	-0.612811	-0.616396	-1.75191	-0.80999	-0.645076		-1.13982	-0.501195	-0.465583	-1.95507	-0.827438	-0.64675	-1.73566	-0.804732	-0.851816
THR	209	-0.921606	-0.381453	-0.287285	-0.481358	-0.249761	-0.264818	-0.216539	-0.1924	-0.157266		-0.423757	-0.227055	-0.211759	-0.817639	-0.432122	-0.360899	-0.883126	-0.431166	-0.411807
LEU	210	-0.562141	-0.180449	-0.120698	-0.404159	-0.208652	-0.20913	0.465822	0.0597514	0.0690727		-0.0107553	-0.0948853	-0.0924952	0.439054	-0.0284417	-0.0289197	-0.673996	-0.328155	-0.193595
ASN	211	-1.36496	-0.154876	-0.0250956	-0.609704	-0.0181644	0.0556883	2.32027	0.670411	0.470602		-0.0043021	0.0960803	0.155354	3.14077	0.831501	0.615679	1.35612	0.412763	0.359943
PRO	212	0.95435	0.377868	0.295889	1.28872	0.319312	0.272706	1.11377	0.362572	0.299952		0.778442	0.162285	0.111855	1.04207	0.269837	0.244264	-1.50598	-0.599187	-0.517686
ASP	213	39.9042	13.5889	11.4818	39.9517	11.9955	11.2909	39.9379	13.0327	11.3427		37.5457	11.772	10.614	44.0134	13.4374	11.8657	38.1773	13.2648	12.968
ASN	214	1.9381	1.22658	0.864723	2.05067	0.921606	0.92304	1.20076	0.905593	0.744264		1.74618	0.832457	0.787524	0.928537	0.88217	0.847992	0.834847	0.60588	0.97347
SER	215	1.8119	1.0086	0.613528	1.15798	0.666826	0.67782	1.81716	0.982553	0.737094		1.24809	0.707696	0.642925	1.18977	0.994264	0.782027	1.6195	0.723948	0.87978
TYR	216	4.05234	1.73016	0.912046	-0.986855	0.626434	0.756453	-0.887428	1.01052	0.65153		0.548757	0.597992	0.617113	-21.1628	1.85349	1.10564	-1.04254	0.306405	0.608748
ILE	217	0.344646	1.04995	0.820268	0.124761	0.677581	0.837954	0.962954	1.29302	1.08437		0.227294	0.552581	0.655593	-0.861138	0.779159	0.822658	0.394837	0.704828	1.31812
LYS	218	-41.8076	-14.6427	-12.5229	-42.44	-13.1422	-12.5249	-45.1508	-15.412	-13.5464		-39.2813	-12.7827	-11.7615	-47.6518	-15.0559	-13.3654	-40.3098	-14.8126	-15.3659
VAL	219	-0.656071	0.637428	0.538719	-1.01625	0.743308	1.11377	-1.42113	0.971558	1.11783		-1.17352	0.372371	0.586042	-2.03059	0.506692	0.760277	-1.18332	0.386472	1.15392
PHE	220	-7.85253	-2.26864	-0.238289	-7.32792	-0.701721	0.266969	-6.90703	-1.17973	0.580067		-5.04565	-0.849187	0.0155354	-8.56262	-2.21511	-0.414436	-4.06477	-0.881214	-0.622132
LEU	221	-0.344168	0.4663	0.632887	-0.649618	0.362572	0.734704	0.164197	1.02916	1.4706		-0.0172084	0.466778	0.719885	-1.00048	0.320746	0.80282	0.100621	0.576004	1.33007
ALA	222	-0.137428	0.4424	0.636711	-0.82935	0.38456	0.874761	-0.518403	0.701721	1.43141		-0.115201	0.478011	0.788002	-1.01888	0.177103	0.675191	0.18738	0.58174	1.51506
LEU	223	-3.53466	-2.41946	-1.03585	-3.70554	-1.11663	-0.525813	-3.00765	-1.8315	-0.595841		-3.18929	-0.989006	-0.358987	-3.70315	-2.07887	-1.28298	-2.47347	-0.6924	-2.3413
LYS	224	-61.1257	-25.3905	-20.7655	-53.891	-24.4381	-25.8239	-56.4673	-27.7952	-23.7409		-51.9355	-23.3334	-22.6451	-57.6487	-28.0772	-26.435	-60.5786	-32.6444	-30.9156
LEU	225	-0.968451	-0.0915392	0.455306	-0.845363	0.17304	0.62739	-0.353967	0.404637	1.28896		-0.582935	0.106358	0.479207	-1.25215	-0.190966	0.366157	-0.137189	0.232553	0.779398
GLN	226	1.06979	0.926386	1.06525	0.583174	0.895076	1.64555	1.14173	1.34489	2.0086		0.622371	0.628346	0.777486	0.535612	0.720841	1.0858	-0.0157744	0.402964	0.39173
ASP	227	56.7118	27.7185	26.5691	48.3415	25.0779	31.2173	47.0533	26.396	30.81		45.8561	22.3396	24.9861	49.0872	25.228	28.1307	52.0421	28.3511	30.4587
VAL	228	-1.86711	-0.794216	-0.466778	-1.35301	-0.565727	-0.529637	-1.56047	-0.850143	-0.596797		-1.10038	-0.411807	-0.236855	-1.34489	-0.650813	-0.498805	-1.4142	-0.823136	-0.635516
HIS	229	-2.21295	-1.33126	-1.61663	-1.82815	-1.34273	-2.04565	-1.05234	-0.983509	-1.80019		-1.65655	-1.0533	-1.42615	-0.552342	-0.405832	-0.499283	-0.722275	-0.491874	-0.590822
ALA	230	-0.0186424	-0.00478011	-0.0279637	0.297084	0.0136233	-0.0587954	0.528442	0.191922	0.130975		0.21869	0.0157744	-0.00549713	0.252151	0.0549713	0.0867591	-0.242352	-0.192878	0.167304
GLU	231	38.1207	17.07	18.081	37.8977	17.075	19.9371	39.4383	19.957	24.887		37.2985	16.5815	19.2055	36.5693	16.5956	19.6955	29.7579	12.8023	15.51
ALA	232	0.681644	0.198614	0.000956023	0.40631	-0.0626195	-0.222753	0.589866	0.0724187	-0.198614		0.528681	0.0652486	-0.0748088	0.691205	0.1587	0.00501912	0.633365	0.271033	0.655354
GLU	233	36.8138	14.7849	13.691	34.3047	13.4799	14.4204	35.7512	15.4637	15.7761		32.9708	13.0043	13.3478	35.4964	14.3829	14.6879	32.9651	13.6338	15.9794
GLY	234	0.596319	0.236855	0.139101	0.547084	-0.081501	-0.277247	0.294216	-0.104446	-0.236855		0.697419	0.0991874	-0.0219885	0.858509	0.151052	0.00525813	0.848948	0.259799	0.420172
GLU	235	36.462	15.5734	15.6439	36.1037	14.5442	15.7744	35.8528	16.262	18.2514		34.739	14.0731	15.1558	36.1883	14.6831	15.9577	37.1491	15.5593	20.0428
LYS	236	-31.4448	-12.9371	-12.8769	-30.3487	-11.5946	-12.2204	-31.1334	-13.3052	-14.1652		-29.6871	-11.4486	-11.9032	-31.9902	-12.4223	-12.9477	-32.3274	-13.1142	-15.1295
TYR	237	0.652247	0.209847	0.138623	0.380019	-0.0222275	-0.0944073	0.261472	-0.0210325	-0.0325048		0.950287	0.172323	0.0724187	0.842973	0.19479	0.182122	1.41252	0.434512	0.599426
ILE	238	-1.29493	-0.92304	-0.82457	-1.21033	-0.762906	-0.92782	-1.31358	-1.1587	-1.40368		-0.888384	-0.648423	-0.745937	-0.685946	-0.799235	-0.993069	-0.628824	-0.667782	-1.51099
GLU	239	34.9338	13.9988	13.4402	33.9304	12.3145	12.6221	36.2651	14.7763	15.2323		33.0304	12.2591	12.4565	36.153	13.7667	14.4878	35.9615	14.0662	17.3511
GLU	240	39.2228	14.6444	12.952	38.321	12.7165	12.4826	39.7294	14.7966	13.809		36.1013	12.4163	11.8413	42.0024	14.5215	13.674	40.5803	15.1255	16.8004
ILE	241	-1.75598	-0.790153	-0.48088	-1.19264	-0.435707	-0.45196	-1.72634	-0.856358	-0.709369		-0.412285	-0.304254	-0.289675	-2.08963	-0.98088	-0.823136	-1.16085	-0.54087	-0.666587
LEU	242	3.95411	0.829111	0.477772	2.78776	0.615201	0.329111	4.2586	0.867591	0.510038		2.49713	0.307361	0.119503	2.72132	0.757409	0.455306	-2.02988	-0.72825	-0.266969
ASP	243	34.9362	13.1628	12.2163	33.6824	11.0189	10.7232	33.338	12.3573	11.9579		34.994	12.185	11.9668	34.838	11.9761	11.8014	35.5378	12.9493	14.625
GLN	244	-0.169455	-0.222753	-0.166587	-1.0999	-0.302581	-0.300908	-0.0234226	-0.340822	-0.441205		0.0647706	0.117113	0.184273	0.0360899	-0.236855	-0.26912	0.724904	-0.00239006	-0.277486
ILE	245	2.07361	0.583652	0.406788	2.05951	0.430927	0.339627	2.20698	0.476338	0.220602		1.70483	0.365679	0.244264	1.93284	0.280354	0.0697897	-0.87261	-0.164436	0.0683556
SER	246	2.0098	0.45435	0.239006	2.35588	0.429015	0.314532	0.473709	0.256692	0.285612		1.07887	0.120937	-0.00167304	1.77988	0.571224	0.5674	1.08867	0.282744	0.190727
SER	247	1.48088	0.278442	0.154398	2.88599	0.587954	0.435468	0.229924	-0.0566444	-0.0724187		1.81381	0.270793	0.169694	2.32146	0.467017	0.325765	1.83389	0.492352	0.278681
GLN	248	4.74761	1.75263	1.24163	6.32744	1.35707	1.09202	3.60397	1.51004	1.20076		5.9847	1.44216	1.06549	5.55712	1.51052	1.26816	4.10612	1.6109	1.8652
PRO	249	6.79661	3.12859	2.11902	4.53346	1.32839	1.1097	4.33461	1.71534	1.09202		1.83915	1.26291	0.981119	2.43093	1.98494	1.57146	1.80664	1.75215	2.8805
TYR	250	-5.35564	0.97347	0.937859	-26.9163	1.01386	1.25717	-1.5153	1.59584	1.0717		-31.1178	-0.12978	0.540631	-11.0547	1.11711	1.18021	-4.11783	0.155593	2.82361
VAL	251	-1.21319	0.871176	1.04493	-0.396033	0.902486	1.04924	1.82815	1.85373	1.55688		0.384082	1.12094	1.17949	-1.31023	1.32481	1.60349	-0.580784	0.702199	2.70865
LEU	252	1.01864	1.77653	1.82863	0.857792	1.32266	1.43595	3.07505	2.44957	2.41778		1.81429	1.66563	1.66037	-0.384799	1.54924	2.18069	1.06788	1.23948	3.82505
ARG	253	-141.499	-39.0973	-23.8284	-174.542	-30.7655	-22.0832	-183.468	-35.6288	-21.0593		-187.365	-32.9278	-22.2438	-169.581	-45.0559	-28.8286	-127.193	-48.51	-38.0198
TYR	254	-6.17256	-0.253585	0.505497	-2.65344	-2.64436	-0.798757	-4.24689	-6.11807	1.59082		-2.91491	0.496893	1.2414	-2.50096	-15.7545	-1.71773	-3.31262	0.0162524	-0.494742
ALA	255	-2.01338	-0.143164	0.795172	-2.23972	0.162524	0.658939	-2.55067	0.0160134	1.47538		-1.42495	0.461998	1.17328	-2.79374	-0.278203	0.961998	-1.80975	-0.495937	0.45435
ALA	256	-0.90631	0.465583	1.37835	-1.4412	0.739006	1.5294	-1.52103	0.718451	2.86879		-1.74283	0.576721	1.80664	-1.74689	0.160134	1.62811	-0.988767	-0.119503	1.57242
LYS	257	-96.4584	-84.2954	-52.402	-84.5655	-53.2916	-60.1721	-95.9245	-93.5724	-50.4785		-84.7545	-52.0368	-43.0308	-79.5999	-61.7887	-73.8509	-71.5813	-41.3932	-97.5122
PHE	258	-1.71367	-0.495459	0.922562	-1.97729	-0.179254	0.407744	-2.32935	-0.899618	0.914675		-1.57003	-0.163719	0.819312	-2.06095	-0.870459	0.185229	-2.01625	-1.00239	-2.02414
TYR	259	-0.646033	-0.0540153	0.78131	-1.02199	0.122849	0.519837	-0.856358	0.0673996	1.27749		-0.998805	0.083413	0.938098	-1.13384	-0.279637	0.380736	-0.795172	-0.296845	-0.385755
ARG	260	-64.4441	-41.1714	-77.3616	-60.0108	-41.3748	-54.2218	-54.8705	-35.6649	-74.9522		-63.2402	-40.5409	-78.5923	-54.9677	-32.9257	-69.3932	-49.0022	-21.8528	-47.9159
ARG	261	-62.9054	-35.4336	-40.2211	-54.809	-31.5939	-45.0765	-63.0258	-46.2089	-86.7256		-49.8329	-27.6826	-36.1773	-54.6618	-30.8812	-43.4374	-55.1852	-27.5626	-48.0342
LYS	262	-38.8078	-17.7818	-18.9175	-38.9539	-17.3602	-20.0076	-40.0846	-20.0825	-25.1315		-38.5033	-16.8544	-19.1255	-36.1886	-16.587	-20.2913	-37.0894	-16.012	-22.3172
ASN	263	-0.381931	-0.202199	-0.0241396	0.56238	0.152008	0.108509	0.468451	0.158222	0.0929732		-2.15798	-1.64412	-3.02725	0.288719	0.0788719	0.164675	-1.84728	-0.993786	-2.25359
SER	264	1.15416	0.611855	0.68738	0.58174	0.0444551	-0.244503	0.73566	0.190727	-0.125717		0.816444	0.307361	0.234226	0.785612	0.21391	0.16109	0.431166	0.140296	0.271989
TRP	265	0.126434	-0.351099	-1.77581	0.595841	-0.665153	-1.30951	0.43499	-0.613289	-2.07146		0.405354	-0.744025	-2.45268	0.499044	-0.299235	-1.4173	-0.0901052	-0.267925	-0.843929
ASN	266	5.77247	2.41707	2.33867	2.08222	0.474904	0.243069	1.87882	0.578633	0.29804		2.15225	0.775096	0.666348	1.80617	0.705545	0.820268	1.55163	0.591539	0.964627
LYS	267	-36.4391	-15.3834	-15.9921	-35.6969	-13.854	-14.348	-36.527	-15.5378	-16.9438		-37.782	-14.7185	-15.6561	-33.5805	-14.0304	-16.4546	-35.5265	-14.0994	-18.8293
ALA	268	0.66109	-0.0566444	-0.492113	1.12046	-0.141013	-0.539197	1.26482	-0.0473231	-0.999044		1.413	-0.0282027	-0.663719	1.05402	0.0535373	-0.44479	0.467256	0.0258126	-0.443834
LEU	269	0.624044	-0.142925	-0.907027	0.907983	-0.196463	-0.375239	1.86855	0.178537	-0.433078		1.19025	-0.262189	-0.872132	1.05258	-0.0485182	-0.725621	0.713671	0.174713	-0.139579
GLU	270	38.8898	16.0237	16.3633	39.0963	14.0951	13.8396	40.1946	16.1456	16.5882		44.0641	16.0865	16.1066	39.6087	15.2156	17.1599	36.9168	14.2622	18.5117
LEU	271	0.862572	-0.00669216	-0.136711	1.66037	0.0188815	-0.309512	2.52438	0.425669	-0.0685946		3.21582	0.486616	0.0157744	2.04804	0.400096	0.167065	1.29876	0.353011	-0.0752868
LEU	272	-1.01171	-1.28155	-1.74211	-0.877868	-1.07314	-1.20554	0.243069	-1.14866	-1.78824		0.0212715	-1.20531	-1.60899	-0.168977	-0.983987	-1.92806	-0.47347	-0.515774	-1.95817
LYS	273	-37.5698	-15.4634	-16.5872	-39.1551	-14.9324	-14.2954	-38.5624	-16.0538	-16.6807		-41.1252	-14.9587	-14.816	-37.0445	-15.0753	-17.952	-34.4187	-13.1403	-17.2734
LYS	274	-38.7995	-14.8038	-14.3446	-40.8423	-13.255	-12.5416	-42.8167	-15.9919	-15.5191		-41.5397	-15.0545	-14.9462	-39.8298	-14.5985	-15.6577	-36.5105	-13.5351	-16.5007
ALA	275	-0.620937	-0.688576	-0.709608	-0.786329	-0.497132	-0.537285	-0.311424	-0.653442	-0.726816		0.402486	-0.492591	-0.567878	0.0913002	-0.540392	-0.772467	-0.602533	-0.579828	-1.32959
LEU	276	-1.70937	-1.09751	-1.25454	-0.495937	-0.524379	-0.527486	-0.514818	-0.813815	-0.892925		-1.32911	-1.07768	-1.08389	-0.782027	-0.864245	-1.26912	-1.3499	-0.760516	-1.33413
GLU	277	39.6472	14.2777	13.5308	41.1164	12.6331	11.5946	41.7909	13.7579	12.6104		46.299	14.1195	12.9214	42.3681	14.0002	14.2275	38.5684	13.7942	15.7388
VAL	278	-0.0920172	-0.267447	-0.273184	-0.527008	-0.20435	-0.240679	0.474187	-0.191444	-0.256453		3.54398	0.337476	0.114006	0.446941	-0.114245	-0.228728	1.11831	0.145315	-0.233748
THR	279	0.706979	0.515774	0.593451	1.31597	0.582218	0.463432	0.326482	0.377629	0.337954		-1.33413	-0.0521033	0.00788719	-3.2782	-0.187141	0.140774	-0.515774	-0.237094	-0.367352
PRO	280	0.923279	0.494503	0.528442	3.71558	0.875	0.573614	1.31453	0.71869	0.641013		3.64747	1.05282	0.786568	1.34823	0.5913	0.575765	1.19933	0.755736	0.964866
THR	281	2.24235	1.13408	1.05402	3.81501	0.730163	0.51673	5.26816	1.19551	0.706979		4.26721	0.878585	0.424952	2.1207	0.846797	0.705306	3.66802	1.2347	1.00813
SER	282	-3.17782	0.52414	1.27199	-5.10468	0.760755	0.786568	-1.76386	1.31716	1.26697		-3.35158	1.29613	1.16969	-3.5925	0.536807	1.27796	-0.372132	0.317878	1.14603
SER	283	0.940727	1.7892	2.31931	-0.180688	1.7751	1.43141	-2.92949	0.732553	1.09512		0.17065	1.00072	1.10062	-0.0767208	1.47634	2.2684	1.72562	0.665631	2.20817
PHE	284	-5.3934	-3.3272	-1.72012	-8.8805	-2.58485	-0.868547	-10.2228	-3.10731	0.856597		-6.72395	-2.23901	-0.042543	-5.79326	-3.13504	-1.38695	-3.78633	-0.46391	-2.10158
LEU	285	-5.02438	-0.820268	0.816444	-3.18236	0.496893	0.707457	-4.32194	0.122849	1.02796		-7.3272	0.00525813	1.01816	-5.39771	-0.863289	0.695985	-3.29589	-1.50024	-0.043738
HIS	286	-1.59728	0.323136	1.70746	-3.17471	0.650574	0.957218	-1.83413	1.07648	1.64054		-2.1979	0.716539	1.63743	-2.4749	0.084369	1.4957	-1.17065	-0.158461	1.09728
HIS	287	-0.249522	0.460564	1.7892	-1.22514	-0.0391969	0.709369	-1.32218	0.819551	2.35923		0.589866	-1.00382	-0.288002	-0.159417	0.645315	2.63145	0.522228	0.438815	2.74952
GLN	288	-4.076	-1.74092	0.575526	-4.61855	-2.22299	-0.451243	-5.9424	-6.10946	1.13289		-11.054	-6.14938	-1.7316	-4.13384	-1.33007	3.57839	-4.71009	-1.16898	-4.78944
MET	289	-0.454828	0.0456501	0.800908	-3.77366	-0.896989	-0.46869	-1.89818	-0.106597	0.75956		-4.32098	-0.725143	0.521272	-1.09489	-0.140774	0.700048	-0.847514	-0.337476	-0.51912
GLY	290	-1.01888	-0.330306	0.547801	-1.82863	-0.341061	0.111855	-1.52414	-0.0298757	0.67065		-1.64747	-0.18738	0.944073	-1.13743	-0.261233	0.636233	-0.950048	-0.213432	-0.0738528
LEU	291	-2.47658	-1.8468	-4.47108	-2.88313	-2.33389	-2.1164	-2.47012	-2.74116	-3.06692		-3.73112	-3.212	-3.32337	-2.50526	-1.82863	-4.52581	-2.25598	-0.825287	-2.46534
CYS	292	-0.504063	-0.122371	-0.0239006	-1.64293	-0.794933	-0.477294	-1.64675	-1.10636	-0.864962		-1.64293	-1.01864	-0.948375	-1.22992	-0.781071	-1.61305	-1.20029	-0.361616	-0.78131
TYR	293	-0.633126	-0.251912	0.0458891	-0.462715	0.0910612	0.277964	-1.11066	-0.27175	0.131931		-1.9271	-0.630258	-0.0946463	-0.556644	-0.144837	0.040153	-0.406549	-0.0781549	-0.132887
ARG	294	-46.2579	-24.6879	-55.1687	-45.2089	-27.4869	-28.1023	-46.0911	-28.5411	-31.6649		-48.5547	-29.4159	-51.631	-43.1609	-23.8282	-50.9195	-36.1609	-14.6862	-21.8176
ALA	295	-1.7782	-1.16085	-2.40033	-1.79183	-1.24809	-1.27725	-1.85253	-1.52079	-2.22012		-1.90989	-1.3511	-2.22825	-1.64986	-1.11162	-2.61711	-1.58533	-0.691444	-1.64364
GLN	296	-2.17161	-1.25072	-1.96702	-1.94479	-0.686424	-0.552342	-2.18619	-1.3989	-1.79087		-0.702199	-0.202916	0.0310707	-1.19431	-0.561424	-0.86066	-2.02677	-0.847514	-1.7445
MET	297	-0.991396	-0.528442	-0.846319	-1.05951	-0.643642	-0.631453	-1.51171	-1.0478	-1.30115		-1.47634	-0.862094	-1.05163	-0.955545	-0.564054	-1.10923	-1.46224	-0.562141	-1.11209
ILE	298	-1.32839	-0.831262	-1.88552	-1.56142	-1.12954	-1.25454	-1.31764	-0.978967	-1.31142		-1.43093	-1.03394	-1.85803	-1.30043	-0.839149	-1.77247	-1.38098	-0.598948	-1.15727
GLN	299	-0.56238	-0.259799	-0.0726577	-1.19933	-0.53848	-0.592256	-0.620459	-0.319073	-0.375239		-2.37165	-1.45363	-2.39508	-1.46678	-0.767925	-1.29135	-0.295889	-0.0936902	-0.255736
ILE	300	-0.557361	-0.286329	-0.392925	-0.655354	-0.25	-0.18762	-0.887667	-0.466061	-0.555688		-0.646272	-0.266491	-0.279398	-0.673518	-0.303776	-0.49522	-0.578872	-0.226338	-0.455545
LYS	301	-29.7909	-13.8241	-19.456	-29.1021	-14.4587	-15.3494	-30.0141	-14.8576	-17.6001		-29.684	-14.3929	-18.2894	-27.8353	-13.2237	-17.941	-28.946	-11.7216	-15.2517
LYS	302	-35.5284	-17.2027	-24.9933	-29.0837	-14.8009	-17.1747	-27.7985	-13.8929	-17.3592		-29.343	-14.4816	-19.3033	-26.7749	-12.4842	-16.3645	-29.1824	-12.206	-15.6647
ALA	303	-0.694312	-0.371415	-0.568834	-0.625956	-0.347275	-0.404637	-0.63695	-0.381692	-0.52414		-0.531788	-0.262667	-0.369264	-0.635277	-0.346797	-0.55521	-0.577438	-0.236855	-0.427581
THR	304	-0.241396	-0.135038	-0.212237	-0.287046	-0.107314	-0.113528	-0.310707	-0.158222	-0.194073		0.244981	0.0913002	0.0810229	-0.446941	-0.209369	-0.340822	0.126912	0.0482792	0.0480402
HIS	305	0.259082	0.138145	0.246415	0.277725	0.237094	0.27414	0.289675	0.182122	0.233748		-0.114006	-0.0487572	-0.0760038	0.180449	0.108509	0.179015	-0.313337	-0.173518	-0.186902
ASN	306	0.404876	0.226099	0.395076	0.159178	0.0499522	-0.0212715	0.0518642	-0.0212715	-0.103728		0.173518	0.0525813	0.0454111	0.239245	0.131692	0.241396	0.465105	0.180688	0.269359
ARG	307	-22.7674	-10.164	-13.3207	-23.4622	-11.136	-11.946	-21.6021	-9.8229	-11.3609		-26.153	-11.9214	-14.4065	-20.8117	-9.25	-11.3466	-17.2598	-6.8456	-8.16587
PRO	308	-0.804254	-0.422801	-0.664914	-0.71391	-0.42065	-0.471319	-0.702199	-0.413002	-0.535851		-0.278203	-0.165631	-0.247849	-0.627868	-0.336998	-0.540631	-0.612094	-0.266969	-0.418977
LYS	309	-20.9658	-9.00884	-11.0609	-20.4252	-9.14054	-9.62596	-20.6217	-9.09393	-10.2512		-21.2667	-8.98805	-10.2586	-19.3798	-8.36759	-10.0693	-19.293	-7.59512	-9.03274
GLY	310	0.366635	0.173279	0.237094	0.467734	0.216061	0.207218	0.560468	0.275335	0.311902		0.553298	0.259799	0.305449	0.479207	0.222036	0.31501	0.383843	0.147467	0.224665
LYS	311	-20.3327	-8.48709	-9.81166	-20.4924	-8.49689	-8.66946	-21.3705	-8.97467	-9.73542		-22.7476	-9.21152	-10.0827	-20.0447	-8.24426	-9.6771	-20.5966	-8.06334	-9.91181
ASP	312	23.7985	10.3523	12.7304	24.6279	11.0098	11.5198	24.5951	11.0994	12.6126		25.6209	11.2029	13.0856	23.4161	10.1635	12.6821	23.0949	9.14842	11.5263
LYS	313	-21.9828	-9.44455	-11.5523	-23.5837	-10.4673	-10.6515	-24.364	-10.6946	-11.7952		-21.3681	-9.1673	-10.483	-22.843	-9.96343	-12.3198	-22.4183	-8.67161	-10.6147
LEU	314	0.874283	0.429493	0.594407	0.842973	0.428537	0.41109	1.31429	0.650574	0.720841		1.02533	0.49044	0.5913	0.799952	0.397467	0.599426	0.733031	0.289436	0.457457
LYS	315	-27.2089	-11.8344	-14.2631	-27.5844	-11.7849	-11.99	-28.1415	-12.3592	-13.6795		-30.1331	-12.6852	-14.2232	-26.0038	-10.9479	-13.4479	-25.2849	-9.89914	-12.7902
VAL	316	0.599904	0.287285	0.401052	0.690249	0.281071	0.171606	0.760994	0.336042	0.26912		0.73088	0.342017	0.334369	0.533461	0.224665	0.30282	0.512428	0.163002	0.255736
ASP	317	26.2251	11.5165	14.4551	27.2369	12.1396	12.1102	27.865	12.445	13.6092		27.3714	11.972	13.57	25.8253	11.3198	14.2806	25.2309	9.72156	12.298
GLU	318	28.6838	12.5086	15.2383	29.8337	12.6735	12.5146	30.6176	13.407	14.4618		31.3552	13.2457	14.6511	28.5578	12.1558	15.2094	27.1864	10.4797	13.6276
LEU	319	0.903442	0.486377	0.791826	1.25932	0.665392	0.503585	1.7022	0.889101	0.814054		0.923996	0.514818	0.5	0.779159	0.421128	0.668977	0.989245	0.335803	0.573136
ILE	320	0.761472	0.334847	0.325048	1.0533	0.356358	0.179015	1.32242	0.522467	0.329589		1.21582	0.515774	0.380497	0.978489	0.388384	0.464149	0.798757	0.235421	0.373805
SER	321	0.684273	0.286807	0.254302	0.993786	0.354446	0.221797	1.20292	0.414675	0.273184		0.952916	0.408222	0.354924	0.914197	0.378824	0.439771	0.910134	0.306405	0.478967
SER	322	1.01864	0.470602	0.516969	1.54541	0.688815	0.523423	1.48662	0.603967	0.40631		1.44575	0.632648	0.514101	1.22586	0.524379	0.644837	1.01793	0.339627	0.528203
ALA	323	0.650813	0.25	-0.00286807	1.31453	0.491396	0.151769	1.22132	0.343929	-0.0468451		1.11377	0.468451	0.137667	0.773184	0.303059	0.145076	0.702438	0.133604	0.0965583
ILE	324	1.15583	0.464866	0.277725	1.74833	0.44718	0.168499	1.81525	0.506692	0.184273		1.7488	0.63456	0.31501	1.28896	0.457218	0.366874	1.15798	0.328872	0.443117
PHE	325	1.47323	0.686424	0.728489	1.95411	0.762189	0.504302	2.05712	0.786568	0.552342		1.91157	0.772228	0.526291	1.48016	0.672084	0.777008	1.21056	0.358509	0.472992
HIS	326	1.96487	0.857792	0.647945	3.59202	1.31836	0.738289	3.47323	1.22658	0.587237		2.8358	1.07146	0.463432	2.23255	0.945029	0.838193	1.96319	0.538719	0.619981
PHE	327	-0.00310707	-0.396033	-1.65225	1.04924	-0.451243	-0.765774	1.14866	-0.694312	-1.2261		0.624283	-0.410851	-1.27605	0.449092	-0.250478	-1.58676	0.253107	-0.155354	-0.794933
LYS	328	-30.0767	-12.9651	-15.3616	-37.2593	-15.675	-14.0394	-38.4359	-15.0449	-14.5978		-34.3133	-14.9986	-15.6439	-32.7847	-13.597	-15.837	-29.7273	-10.8683	-13.4331
ALA	329	1.6501	0.571702	0.265774	2.9283	0.611377	0.256453	2.67519	0.550669	0.141969		1.91659	0.503346	0.101338	1.8511	0.617352	0.367113	1.31716	0.308556	0.20674
ALA	330	0.0733748	-0.365918	-0.974426	1.62141	-0.355641	-0.52892	0.703872	-0.71391	-0.806644		0.294694	-0.469646	-0.811424	0.82935	-0.0136233	-0.70196	0.543499	-0.0446941	-0.549474
MET	331	0.358031	-0.0265296	-0.139818	-1.57744	-1.50741	-1.13552	0.237094	-0.736855	-0.889101		-1.46128	-1.56812	-1.68451	-0.80282	-0.761472	-1.05378	-0.177342	-0.0501912	-0.251673
GLU	332	38.6879	14.9472	15.0122	48.0638	16.0428	13.5672	45.49	15.6752	14.1491		43.6671	16.3791	14.8107	38.8585	14.5946	15.2333	36.7861	12.5526	14.0727
ARG	333	-46.3282	-17.4082	-17.125	-61.3752	-18.152	-14.8774	-74.4185	-21.3088	-16.9551		-66.4943	-20.8889	-17.1618	-47.647	-16.8272	-17.2493	-46.7383	-15.8657	-17.3358
ASP	334	53.5232	21.9453	19.9082	86.1379	24.749	18.2249	80.2051	25.7811	19.5531		63.6924	22.7321	17.9837	55.3284	21.6917	20.1465	56.7634	17.5562	19.4302
SER	335	-0.856119	-0.138623	-0.000717017	-0.190727	0.222992	0.183795	-2.23064	-0.637428	-0.332457		1.18858	0.691922	0.512189	-0.0707457	0.236377	0.195268	-0.643403	-0.130497	-0.0585564
MET	336	1.56501	1.10707	0.958174	1.46893	1.41874	1.02629	-2.18427	-0.0267686	0.593212		1.18858	1.42424	1.1293	0.566205	0.780115	0.77414	1.07194	0.376912	0.782983
PHE	337	-2.0521	-1.16778	-0.0865201	-6.81381	-1.60588	-0.444312	-5.4847	-1.00717	-0.142208		-3.88456	-1.11831	-0.555927	-2.48231	-0.989484	-0.626195	-2.98375	-0.0671606	-0.913002
ALA	338	-0.644837	0.0334608	1.77342	-2.1924	0.676147	0.468451	-1.52223	0.715822	0.482314		-1.40727	1.16372	1.4706	-1.50741	-0.324092	1.28896	-1.32983	-0.239245	0.489723
PHE	339	-4.01099	-5.14532	0.0043021	-6.16133	-2.59154	-0.900813	-7.84943	-0.947658	-1.15249		-7.61998	-3.01984	-1.21606	-3.78322	-4.33389	-1.09728	-5.30856	-0.988289	-2.91372
ALA	340	-2.45531	-1.51625	-1.10779	-4.08485	-1.20674	-0.432122	-4.44479	-1.5435	-0.772467		-2.32027	-2.63791	-2.55402	-2.70937	-1.39818	-0.988289	-2.57122	-0.456501	-0.989484
TYR	341	-1.90249	-0.931405	-0.252629	-3.25765	-0.621176	-0.0877151	-3.45172	-0.615679	-0.203394		-2.74594	-1.62428	-0.721558	-1.82146	-0.662285	0.0219885	-1.4228	-0.233031	-0.118069
THR	342	-0.227772	-0.0927342	0.0449331	-0.854207	-0.595602	-0.13695	-2.17854	-0.821463	-1.01649		-0.38456	-0.385994	-0.600382	-0.640296	-0.540392	-1.3695	-1.76864	-0.406788	-0.733987
ASP	343	44.2964	23.5782	35.4221	51.1429	33.1862	29.4809	51.5033	33.7438	31.9089		44.57	26.8781	36.0982	42.3523	23.4983	33.6288	43.6338	16.8585	25.6467
LEU	344	-1.12643	-0.551864	-0.434273	-2.01315	-0.829828	-0.38456	-1.43523	-0.491874	-0.145554		-1.90822	-1.10253	-0.887428	-1.35421	-0.632887	-0.672562	-1.23088	-0.307122	-0.525096
ALA	345	-0.738528	-0.376912	-0.306644	-1.56788	-0.861377	-0.474187	-1.28967	-0.393403	-0.240918		-1.08437	-0.681405	-0.616157	-0.945507	-0.502629	-0.505975	-1.08963	-0.304493	-0.422562
ASN	346	-0.1587	-0.00932122	0.522467	-2.42495	-2.53776	-2.12572	-2.51912	-2.10325	-2.34895		-1.66444	-1.43523	-2.53083	-1.92185	-1.46319	-2.72323	-2.40464	-0.966778	-1.59943
MET	347	-1.36424	-0.82218	-1.55473	-2.03728	-1.62428	-1.35684	-1.35158	-0.643164	-0.440249		-2.32457	-1.64603	-2.30521	-2.0325	-1.26219	-2.34321	-2.13623	-0.827916	-1.5423
TYR	348	-0.560468	-0.280115	-0.358748	-0.776769	-0.379063	-0.241396	-1.61448	-0.669216	-0.533461		-0.673279	-0.392925	-0.41587	-0.707457	-0.37022	-0.510277	-0.608031	-0.190727	-0.298757
ALA	349	-0.78609	-0.429015	-0.663958	-0.933078	-0.595124	-0.473231	-0.722753	-0.328872	-0.316205		-0.667065	-0.436663	-0.559273	-0.673518	-0.38695	-0.515774	-0.770793	-0.275574	-0.364245
GLU	350	28.7201	13.1843	18.1914	30.4582	15.5225	16.1704	29.4563	14.2574	16.4505		28.6121	13.6843	16.8779	27.744	13.0249	17.3401	28.1429	11.2144	14.3358
GLY	351	-0.751912	-0.410134	-0.681883	-0.935468	-0.581501	-0.541826	-0.811902	-0.50478	-0.57935		-0.837715	-0.496176	-0.645315	-0.809273	-0.443834	-0.696463	-0.836042	-0.327916	-0.51434
GLY	352	-0.495937	-0.286568	-0.512428	-0.471319	-0.346558	-0.374283	-0.298757	-0.272706	-0.380975		-0.456023	-0.287285	-0.411329	-0.397228	-0.250478	-0.4326	-0.337476	-0.149857	-0.258843
GLN	353	0.303298	0.135038	0.104446	0.249283	0.118786	0.0485182	0.436663	0.0516252	-0.0360899		-0.0370459	0.081501	0.173518	0.0547323	0.0160134	-0.123088	0.00334608	0.0286807	0.00884321
TYR	354	0.203155	0.0681166	-0.0296367	0.881453	0.401291	0.297801	0.759082	0.284178	0.262428		0.696941	0.353967	0.369503	0.527725	0.258604	0.259321	0.376195	0.11066	0.0678776
SER	355	0.468451	0.207457	0.202677	0.568356	0.21391	0.134799	0.934512	0.316683	0.263862		0.81238	0.417543	0.424474	0.85325	0.391252	0.438815	0.672084	0.212715	0.246893
ASN	356	0.318356	0.158222	0.139818	0.492591	0.383126	0.355163	0.18738	0.0805449	0.119264		0.195746	0.237094	0.32935	0.104207	0.160851	0.222275	0.921606	0.328633	0.479446
ALA	357	0.339627	0.137667	0.0286807	0.691922	0.304971	0.1924	0.599665	0.102533	0.0501912		0.494025	0.295889	0.273423	0.393164	0.208413	0.104924	0.461281	0.140535	0.0719407
GLU	358	25.794	11.0739	12.9955	28.8721	12.9328	12.4699	28.6618	11.6919	12.381		26.8707	12.1599	13.3932	25.6623	11.3528	12.8401	26.354	9.89627	11.0363
ASP	359	28.7579	12.2278	13.8494	32.4876	13.7643	12.6109	33.9051	13.086	13.103		29.3772	12.9489	13.63	27.6991	11.9367	13.1592	27.8045	10.1802	11.4735
ILE	360	0.489245	0.237811	0.0979924	0.448614	0.176147	0.143403	0.378585	-0.0862811	-0.0743308		0.275096	0.243786	0.242352	0.331979	0.228728	0.0160134	0.724187	0.254063	0.159417
PHE	361	0.319551	0.043499	-0.402486	0.492352	-0.22108	-0.285134	0.0690727	-0.364245	-0.553776		0.293499	-0.0186424	-0.355402	0.226099	-0.0466061	-0.479207	0.40392	0.0554493	-0.142925
ARG	362	-27.1346	-11.3834	-12.7407	-28.9156	-12.5265	-11.9371	-29.7349	-11.8014	-12.255		-23.4866	-10.4082	-11.2835	-25.2806	-11.0655	-12.2483	-28.4685	-10.6401	-11.4756
LYS	363	-28.4044	-11.8846	-13.3272	-37.6697	-14.8384	-13.0151	-33.8533	-12.7815	-12.5765		-31.4065	-13.4044	-13.6056	-30.6527	-12.8872	-14.1809	-33.2505	-11.6358	-12.978
ALA	364	0.326243	0.0344168	-0.393164	0.430927	-0.231119	-0.18762	-0.176386	-0.288719	-0.300908		0.306166	0.0628585	-0.108987	0.290631	0.0391969	-0.394359	0.389101	0.14675	-0.18499
LEU	365	0.507648	0.114962	-0.142447	0.799713	-0.0377629	-0.181405	0.731119	0.0513862	-0.0987094		0.805927	0.232314	-0.0334608	0.114723	-0.150335	-0.396989	0.380258	0.0791109	-0.14914
ARG	366	-28.5887	-11.7653	-12.3489	-31.9716	-13.2373	-12.2916	-32.0086	-11.6845	-11.652		-30.2679	-13.5217	-14.2445	-28.2467	-12.1451	-12.451	-30.2106	-11.0502	-11.6764
LEU	367	-0.237333	-0.338432	-0.63217	-0.805688	-0.5337	-0.304732	-0.519837	-0.202916	-0.111138		-0.98805	-0.858031	-0.890774	-0.648423	-0.37022	-0.615201	-0.437141	-0.0377629	-0.529398
GLU	368	36.4677	14.1111	13.0858	43.6401	15.7727	13.5292	37.8454	12.7251	12.0065		41.0093	16.3819	14.7239	35.9352	14.055	12.571	39.1652	13.8069	12.9971
ASN	369	0.194312	0.344646	0.168738	1.41444	0.884799	0.718212	1.98948	0.693117	0.581023		0.60827	0.673757	0.729207	1.79302	0.921128	0.696224	1.50359	0.720124	0.76673
ILE	370	-0.150335	-0.349187	-0.530354	-0.608987	-0.305927	-0.102294	-0.821941	-0.246893	-0.34369		-0.68738	-0.531788	-0.326004	-0.0994264	-0.0678776	-0.392208	0.999522	0.62739	-0.206501
THR	371	-1.99379	-0.672323	-0.184512	-3.21295	-0.951482	0.564054	-3.13599	-0.692639	0.332218		-2.90966	-0.168738	0.754541	-1.8229	-0.38456	-0.196702	-1.77916	-0.536568	-0.128107
ASP	372	38.3659	15.6059	14.2376	46.3702	19.4924	20.5033	45.6379	17.2581	18.5005		39.8387	18.8458	20.6893	36.1334	16.7921	14.3114	56.625	24.0562	16.6838
ASP	373	48.463	20.4429	17.277	59.9316	28.0081	31.3348	49.8535	19.6599	23.289		45.6164	22.6781	25.706	44.4223	23.1494	17.0848	60.6166	27.8098	18.9376
HIS	374	-3.96415	-2.88886	-0.415153	-12.0777	-3.44479	-1.34895	-6.39221	-0.760994	-1.63241		-3.86329	-10.1948	-1.77629	-3.71009	-2.80927	-1.413	-9.78466	-1.75669	-2.55306
LYS	375	-33.179	-13.6398	-13.1465	-41.5172	-16.734	-15.7873	-42.0332	-14.8088	-14.9503		-37.9474	-17.6408	-18.0284	-34.8626	-15.4955	-13.6955	-42.2471	-16.0937	-13.9804
HIS	376	0.253824	0.357075	1.15249	-1.74402	0.00119503	-1.18953	-0.27414	0.333891	0.736855		-1.37046	-0.852294	-1.16396	-0.0310707	0.22108	1.0098	-2.15966	-0.953155	-0.397228
GLN	377	-1.57863	-0.351816	-1.89101	-3.37835	-8.84154	-2.20913	-0.64914	-0.92304	-3.75765		-1.99522	-2.01864	-5.08317	-1.7739	-0.967017	-3.57983	-3.68499	-1.88241	-1.12835
ILE	378	-1.36401	-0.709608	-0.233987	-2.54828	-1.01052	-0.503107	-2.61377	-0.6587	-0.698853		-1.85421	-1.26338	-1.28107	-1.62596	-0.94001	-0.580784	-1.88671	-0.543977	-0.608987
HIS	379	-0.672323	-0.165392	0.381931	-1.09823	-0.0786329	-0.114484	-0.659895	0.0363289	0.163958		-0.925908	-0.425669	-0.328872	-0.667304	-0.243547	0.230641	-1.60755	-0.573614	-0.273184
TYR	380	-1.36042	-0.729685	-0.709847	-0.842256	-0.346558	-0.661568	-0.679493	-0.104685	-0.294694		-0.419216	-0.30043	-0.491157	-1.17902	-0.840583	-0.796128	-1.13289	-0.495459	-0.352055
HIS	381	-2.62691	-1.77199	-3.58843	-3.36735	-4.52796	-2.87859	-3.15392	-1.48255	-2.4804		-2.30139	-1.92304	-3.57361	-2.25167	-1.76816	-2.93117	-2.82553	-1.20746	-1.6011
TYR	382	-0.783222	-0.417543	-0.451721	-1.27796	-0.748327	-0.578155	-1.12309	-0.445029	-0.518642		-1.05927	-0.672562	-0.854446	-0.834369	-0.491874	-0.489962	-1.20339	-0.427342	-0.459847
GLY	383	-0.532027	-0.241157	-0.140774	-0.870937	-0.4424	-0.434273	-0.75717	-0.237094	-0.284178		-0.621415	-0.373566	-0.463671	-0.573375	-0.332457	-0.244981	-0.844168	-0.334369	-0.296367
ARG	384	-34.0497	-15.7328	-21.3633	-36.7345	-21.5143	-22.886	-30.9316	-14.5813	-17.6305		-25.0511	-12.4649	-15.9338	-29.343	-14.653	-18.2113	-30.8203	-12.5997	-14.7416
PHE	385	-0.814532	-0.450048	-0.682361	-1.05784	-0.678776	-0.560468	-1.07792	-0.55999	-0.635516		-0.837715	-0.509082	-0.682122	-0.823853	-0.476099	-0.637428	-0.91587	-0.349187	-0.488767
GLN	386	-0.366635	-0.159178	-0.107075	-0.524379	-0.235899	-0.210803	-0.223948	-7.21751e-15	0.0172084		-0.0752868	-0.0461281	-0.041348	-0.0258126	-0.00215105	0.140057	-0.403203	-0.155354	-0.0635755
GLU	387	26.6494	11.6826	14.6441	26.9826	13.4147	14.8129	26.3317	11.9137	14.043		24.4352	11.5815	14.1525	24.0292	11.2027	13.113	24.979	10.1052	11.2438
PHE	388	-0.623327	-0.331501	-0.518164	-0.628346	-0.472036	-0.548518	-0.656549	-0.413002	-0.563337		-0.522706	-0.341539	-0.525335	-0.484943	-0.326243	-0.413241	-0.660373	-0.302581	-0.392208
HIS	389	0.117352	0.0640535	0.137428	0.0707457	0.00693117	-0.0255736	0.150813	0.101577	0.103728		-0.0542543	-0.0174474	0.00693117	0.0774379	0.0454111	0.122371	0.136472	0.0511472	0.084369
ARG	390	-24.6938	-10.6393	-12.8456	-26.5129	-12.1788	-12.1597	-23.6852	-10.0368	-10.9374		-25.0208	-11.2913	-12.778	-23.7404	-10.5148	-12.1757	-25.7861	-9.86926	-11.1869
LYS	391	-21.9983	-9.45937	-11.6264	-22.8836	-10.7756	-11.4835	-24.5103	-10.9414	-12.4701		-22.4924	-10.2636	-12.1076	-21.8905	-9.8162	-11.7101	-21.7039	-8.54063	-9.71391
SER	392	0.40153	0.179254	0.202199	0.450526	0.253585	0.316922	0.305927	0.125	0.168738		0.328394	0.191444	0.252868	0.289914	0.165153	0.15392	0.413002	0.193834	0.176625
GLU	393	22.6432	9.56501	11.2904	23.055	10.5514	11.2588	22.5163	9.5196	10.6938		20.8435	9.36233	10.7784	20.6061	9.19025	10.2782	22.0418	8.72323	9.27725
ASN	394	0.368308	0.17782	0.194551	1.01721	0.492591	0.549235	0.660373	0.241396	0.252151		0.648423	0.33413	0.389818	0.587715	0.310229	0.281788	0.592495	0.225143	0.214866
THR	395	0.810229	0.388145	0.471797	0.880975	0.530832	0.631692	0.798757	0.38695	0.515057		0.675908	0.418499	0.588432	0.702677	0.399379	0.445985	0.872371	0.376434	0.39173
ALA	396	0.316922	0.106358	0.0043021	0.491635	0.252868	0.370937	0.302342	0.0779159	0.104446		0.339627	0.199092	0.263862	0.33174	0.1826	0.0956023	0.562141	0.259799	0.176386
ILE	397	0.614245	0.248566	0.194312	0.896989	0.424474	0.494025	0.710564	0.244981	0.278203		0.61066	0.327677	0.394359	0.549235	0.281549	0.217495	0.813815	0.333652	0.253107
HIS	398	0.304015	0.137906	0.125478	0.363767	0.232553	0.360421	0.406549	0.173757	0.251195		0.0671606	0.0786329	0.155354	0.383126	0.243786	0.186185	0.376673	0.20674	0.148662
HIS	399	0.867113	0.343212	0.17304	1.11568	0.563815	0.832696	0.735421	0.27414	0.428059		0.469885	0.309512	0.444312	0.850621	0.501434	0.349904	1.1575	0.545411	0.377629
TYR	400	0.519837	0.176625	0.0475621	0.777964	0.317161	0.493547	0.607075	0.185468	0.19718		0.498805	0.261711	0.310707	0.535134	0.27414	0.137428	0.830784	0.37978	0.228011
LEU	401	0.768403	0.309751	0.23088	1.09345	0.475621	0.597036	1.31286	0.477055	0.546606		0.695029	0.360421	0.417782	0.699092	0.36305	0.252868	1.06381	0.461281	0.31501
GLU	402	28.6432	11.7163	12.1401	32.592	14.239	15.2636	29.7729	11.5445	12.5743		27.0502	12.3315	13.8088	26.7328	12.011	11.7827	31.4032	12.452	11.6269
ALA	403	0.398901	0.0446941	-0.181883	0.454828	0.0119503	0.307839	0.283222	0.0293977	-0.0198375		0.172562	-0.00119503	-0.126434	0.300669	0.113289	-0.154637	0.704111	0.40153	0.0530593
LEU	404	0.296128	0.00908222	-0.208174	0.608031	0.085325	0.0769598	0.759321	0.198614	0.117113		0.360899	0.081501	-0.0757648	0.403442	0.137667	-0.0597514	0.810229	0.335325	0.0114723
LYS	405	-24.7022	-9.91157	-10.4704	-29.6228	-12.7701	-13.6542	-27.0507	-10.5629	-11.4429		-24.3836	-10.825	-11.9555	-23.6281	-10.3681	-10.4099	-27.8843	-10.9945	-10.3846
VAL	406	0.588671	0.0874761	-0.0604685	0.823375	0.249283	0.417065	0.0109943	0.0633365	0.0332218		0.24761	-0.0148184	-0.164197	0.347036	0.101338	-0.0989484	1.20722	0.665631	0.148184
LYS	407	-43.1778	-16.7433	-14.9293	-54.2957	-24.3817	-31.9101	-44.5868	-17.5497	-19.4319		-38.9534	-18.6119	-20.875	-39.625	-19.3829	-15.4247	-55.7146	-25.2149	-16.3874
ASP	408	34.647	13.2261	13.2113	37.8862	16.5772	19.7818	31.7268	13.028	14.4422		29.8626	13.2416	14.3769	31.1503	14.0946	12.8315	38.8709	17.1537	13.8188
ARG	409	-40.7875	-14.4993	-13.7376	-37.3674	-16.8549	-19.4971	-30.5249	-13.0203	-14.5103		-26.673	-11.9242	-13.3121	-28.8628	-12.6575	-12.175	-42.446	-20.4128	-14.7268
SER	410	0.642208	0.23088	0.492113	-1.09608	0.145793	-0.836042	-1.02605	-0.210086	-0.298279		0.580306	0.438098	0.765057	-0.53131	-0.375	0.117352	-1.81405	-0.91587	-0.131453
PRO	411	-2.74307	-0.597275	-0.0322658	-1.88384	-0.893403	-3.0282	-1.70148	-0.76673	-1.31668		-0.93762	-0.540153	-0.619025	-1.85827	-1.34775	-0.135755	-2.57098	-1.70722	-1.12094
LEU	412	-1.85923	-1.04302	-1.27127	-1.57361	-0.958174	-2.26458	-1.3989	-0.659895	-1.35134		-1.00717	-0.736138	-1.24498	-1.5827	-1.28035	-1.0184	-1.72753	-0.902247	-1.22132
ARG	413	-35.1463	-13.7457	-14.5167	-35.555	-16.5425	-21.8148	-31.4967	-13.5189	-15.8908		-31.521	-15.1532	-18.1606	-29.8559	-14.0069	-13.5084	-38.0081	-17.0385	-15.2483
THR	414	-0.302342	0.0501912	0.234943	-0.693117	-0.429254	-0.833652	-0.435229	-0.228967	-0.273901		0.00143403	0.0303537	0.08413	-0.298279	-0.0979924	-0.0255736	-1.00693	-0.612094	-0.592017
LYS	415	-40.8867	-18.3901	-24.5954	-32.6707	-17.7913	-23.0918	-29.4677	-14.0088	-17.5237		-31.4163	-16.2443	-22.1558	-31.88	-16.2988	-20.0894	-33.5239	-14.701	-17.6558
LEU	416	-1.34202	-0.628107	-0.655593	-1.34369	-0.852772	-1.37046	-0.879541	-0.431166	-0.684751		-0.89914	-0.559751	-0.835803	-1.01936	-0.650335	-0.604207	-1.41635	-0.684512	-0.670889
THR	417	-0.834608	-0.329589	-0.343929	-0.804254	-0.454111	-0.778442	-0.646033	-0.334608	-0.487572		-0.258604	-0.131692	-0.159178	-0.611616	-0.355402	-0.323136	-0.983509	-0.521511	-0.48805
SER	418	-0.650335	-0.230641	-0.209847	-0.554732	-0.290631	-0.533461	-0.624522	-0.352772	-0.519837		-0.522706	-0.308795	-0.445985	-0.593212	-0.338671	-0.340822	-0.784178	-0.42304	-0.355163
ALA	419	-0.958174	-0.473948	-0.679493	-0.654876	-0.480402	-0.722275	-0.63456	-0.382648	-0.568834		-0.510038	-0.32457	-0.515296	-0.709608	-0.437141	-0.52653	-0.777008	-0.388384	-0.482075
LEU	420	-0.754063	-0.324809	-0.337715	-0.870937	-0.473231	-0.659417	-0.509799	-0.230163	-0.318595		-0.67782	-0.384799	-0.517208	-0.667065	-0.371176	-0.333413	-0.935707	-0.432361	-0.399857
LYS	421	-23.87	-9.68212	-10.9211	-24.0141	-11.0629	-12.9199	-24.2882	-10.3881	-11.9197		-21.7968	-9.94144	-11.7079	-22.1142	-9.89173	-10.4658	-26.8896	-11.3826	-11.1224
LYS	422	-27.2576	-11.7627	-14.5999	-25.6209	-12.5566	-14.8922	-23.1501	-10.3098	-12.1238		-20.7022	-9.44097	-11.2514	-21.6716	-9.82457	-10.9732	-25.989	-10.9455	-11.8521
LEU	423	-0.821463	-0.412285	-0.58891	-0.763384	-0.468929	-0.586042	-0.492113	-0.290153	-0.413241		-0.604924	-0.350382	-0.493069	-0.559034	-0.320746	-0.414914	-0.616635	-0.272706	-0.339149
SER	424	-0.61544	-0.294933	-0.37739	-0.557122	-0.325048	-0.425669	-0.542782	-0.267686	-0.350382		-0.453872	-0.256931	-0.360182	-0.429015	-0.24044	-0.279398	-0.737572	-0.320746	-0.336042
THR	425	-0.546128	-0.244981	-0.309512	-0.474904	-0.26673	-0.358748	-0.435707	-0.217973	-0.289197		-0.276052	-0.145554	-0.19001	-0.393642	-0.199809	-0.186663	-0.480163	-0.222992	-0.230402
LYS	426	-22.7421	-9.66898	-11.6539	-23.3566	-11.0829	-12.293	-21.2404	-9.24641	-10.6147		-19.022	-8.48901	-9.8903	-19.6283	-8.70746	-9.79613	-20.7259	-8.35468	-8.97012
ARG	427	-21.2734	-8.76625	-9.98446	-21.9285	-9.86281	-10.6035	-22.0079	-9.11162	-10.1121		-20.3473	-9.00478	-10.2168	-19.7132	-8.65559	-9.45913	-19.5153	-7.70961	-8.02199
LEU	428	-0.491396	-0.203155	-0.228489	-0.38456	-0.185229	-0.229924	-0.226099	-0.101816	-0.131453		-0.291587	-0.153681	-0.189532	-0.36305	-0.183795	-0.184273	-0.506453	-0.219885	-0.195268
CYS	429	-0.285851	-0.129541	-0.15153	-0.368308	-0.201004	-0.236616	-0.279637	-0.130258	-0.160373		-0.290153	-0.152486	-0.195985	-0.396033	-0.198136	-0.207218	-0.273423	-0.115679	-0.107792
HIS	430	-0.456262	-0.207218	-0.255497	-0.456262	-0.235899	-0.260277	-0.537046	-0.285134	-0.365679		0.962954	0.399618	0.425669	-0.407744	-0.201482	-0.228967	-0.661329	-0.290631	-0.339149
ASN	431	-0.217734	-0.101577	-0.120459	-0.0466061	-0.0279637	-0.0619025	-0.121893	-0.0564054	-0.0623805		-0.305449	-0.148423	-0.174235	-0.140535	-0.0702677	-0.0982314	-0.215344	-0.081501	-0.111616
ALA	432	0.106358	0.0310707	0.0109943	0.114245	0.0308317	0.0172084	0.221558	0.0786329	0.0807839		0.0989484	0.0473231	0.0525813	0.083652	0.0310707	0.00310707	0.12261	0.040392	0.0193595
LEU	433	0.323375	0.132887	0.14675	-0.0540153	-0.0549713	-0.103011	0.679015	0.267447	0.29565		0.343451	0.166587	0.189771	0.337954	0.155593	0.151052	0.134082	0.0356119	0.0394359
ASP	434	20.4701	8.31334	9.24952	21.706	9.48757	10.1059	20.9601	8.49809	9.31214		19.5091	8.55234	9.58987	19.2067	8.29708	8.75167	20.9044	8.24092	8.28059
VAL	435	0.530593	0.227055	0.254541	0.48566	0.253824	0.31262	0.408939	0.193356	0.239723		0.413719	0.217734	0.27175	0.429493	0.224665	0.235182	0.521989	0.234226	0.21152
GLN	436	0.145315	0.0525813	0.0456501	-0.164914	-0.0188815	0.0609465	0.300908	0.138384	0.18738		-0.150096	-0.0932122	-0.135516	0.139818	0.0633365	0.043738	0.586042	0.270554	0.207935
SER	437	0.363528	0.143164	0.147228	-0.0917782	-0.0444551	0.00549713	0.201721	0.0932122	0.122132		0.121415	0.0652486	0.0953633	0.226577	0.118069	0.108031	0.286807	0.145554	0.116874
LEU	438	0.495937	0.185946	0.170889	0.433795	0.202199	0.258604	0.725382	0.290153	0.331979		0.381453	0.192161	0.231836	0.46152	0.225382	0.196941	0.509799	0.227533	0.173996
SER	439	0.55521	0.23088	0.252868	0.361138	0.170889	0.24761	0.39412	0.175908	0.215583		0.270793	0.148423	0.198614	0.538002	0.277247	0.251195	0.513623	0.249283	0.188815
ALA	440	0.266491	0.083174	0.0707457	0.00286807	0.00788719	0.0779159	-0.00956023	0.0121893	0.0239006		0.0365679	0.0241396	0.0468451	0.146033	0.0728967	0.0463671	0.199092	0.125	0.0795889
LEU	441	0.124044	0.000717017	-0.0628585	0.239723	0.0893881	0.13934	0.433556	0.145554	0.130736		0.223948	0.101816	0.108748	0.238767	0.0963193	0.0332218	0.365201	0.168738	0.0662046
GLY	442	0.351577	0.114245	0.0886711	0.332218	0.149618	0.209608	0.262667	0.0977533	0.101099		0.239006	0.115918	0.131931	0.340822	0.158939	0.123327	0.446463	0.208652	0.137906
PHE	443	0.161329	0.0336998	0.0451721	-0.227055	-0.0867591	-0.0454111	-0.190249	-0.0351338	-0.0234226		-0.0977533	-0.0329828	-0.00956023	-0.00979924	-0.00932122	-0.000478011	0.173518	0.118547	0.0970363
VAL	444	-0.00549713	-0.0671606	-0.141969	-0.202438	-0.145315	-0.164436	-0.143881	-0.0767208	-0.124283		-0.0650096	-0.0619025	-0.111616	-0.0152964	-0.0537763	-0.116396	0.0977533	0.0719407	-0.0227055
TYR	445	0.152008	0.0195985	-0.0298757	0.309512	0.130736	0.191683	0.207218	0.0695507	0.0549713		0.226338	0.100621	0.103489	0.203872	0.0726577	0.0207935	0.274618	0.124283	0.0222275
LYS	446	-23.3881	-8.94694	-9.14794	-25.1037	-10.669	-11.7314	-23.8078	-9.28657	-9.8511		-21.637	-9.43236	-10.4147	-21.9802	-9.34895	-9.08891	-25.2863	-10.1814	-9.09441
LEU	447	-0.167782	-0.118547	-0.139818	-0.446224	-0.237094	-0.32218	-0.0305927	-0.0200765	-0.0712237		-0.224665	-0.138145	-0.193595	-0.239245	-0.16587	-0.171845	0.0317878	0.0540153	-0.00573614
GLU	448	26.0805	10.2244	11.0793	23.5067	10.5478	12.1867	23.4407	9.88408	11.1257		21.8877	9.86711	11.4367	23.4132	10.3585	10.598	27.3638	11.636	10.9477
GLY	449	-0.476577	-0.191683	-0.198614	-0.508365	-0.262667	-0.344885	-0.516252	-0.21391	-0.247371		-0.362333	-0.185468	-0.22347	-0.428537	-0.217495	-0.205545	-0.558556	-0.248566	-0.172084
GLU	450	22.0294	8.56836	9.18188	20.8939	9.03274	10.1171	20.0495	8.19336	8.92352		19.1537	8.39436	9.49402	19.5693	8.3229	8.45005	23.0366	9.53537	8.98901
LYS	451	-22.1343	-8.31047	-8.51028	-21.9713	-9.1979	-10.1243	-21.8057	-8.64962	-9.15703		-19.548	-8.33509	-9.07839	-20.0796	-8.34393	-8.1532	-23.6996	-9.70674	-8.69622
ARG	452	-19.304	-7.32792	-7.59321	-18.3509	-7.6544	-8.30569	-18.185	-7.2316	-7.70722		-17.7882	-7.538	-8.24235	-17.6623	-7.35707	-7.42041	-20.5655	-8.2794	-7.76816
GLN	453	-0.303537	-0.12261	-0.154398	-0.138384	-0.10325	-0.169216	-0.0463671	-0.0647706	-0.107792		-0.153681	-0.0913002	-0.141252	-0.125478	-0.0468451	-0.0389579	-0.462715	-0.234465	-0.242113
ALA	454	-0.350382	-0.126912	-0.124283	-0.262667	-0.137189	-0.192161	-0.253824	-0.125717	-0.152486		-0.259321	-0.135038	-0.173757	-0.313815	-0.15153	-0.144598	-0.440966	-0.210803	-0.179493
ALA	455	-0.169216	-0.0501912	-0.0296367	-0.166826	-0.0690727	-0.0855641	-0.18021	-0.0728967	-0.0781549		-0.11544	-0.0528203	-0.0614245	-0.239962	-0.101816	-0.082457	-0.260277	-0.119981	-0.0862811
GLU	456	18.011	7.04087	7.54398	18.1962	7.69049	8.28776	17.6704	7.0717	7.62094		16.2689	6.90368	7.58054	17.0098	7.15559	7.35421	18.739	7.48662	7.24785
TYR	457	-0.24044	-0.0910612	-0.0953633	-0.0798279	-0.0595124	-0.108987	-0.0611855	-0.0482792	-0.0714627		-0.0489962	-0.0346558	-0.0559273	-0.123566	-0.0602294	-0.0662046	-0.194312	-0.0996654	-0.107553
TYR	458	-0.311663	-0.107792	-0.0908222	-0.356119	-0.172323	-0.207218	-0.320507	-0.137189	-0.156549		-0.311902	-0.161329	-0.203155	-0.291587	-0.14173	-0.135038	-0.359704	-0.150096	-0.13456
GLU	459	17.3535	6.70674	7.06071	17.7132	7.35516	7.8229	17.0791	6.69168	7.08676		15.885	6.65631	7.20578	16.31	6.76052	6.84871	17.7421	6.98733	6.68738
LYS	460	-17.4462	-6.81525	-7.30306	-18.2175	-7.78896	-8.44694	-17.2935	-6.92328	-7.45793		-16.0691	-6.82433	-7.50072	-16.9044	-7.1501	-7.41539	-18.1224	-7.20531	-7.09345
ALA	461	-0.262906	-0.109465	-0.12739	-0.277964	-0.1587	-0.207457	-0.234704	-0.114006	-0.144359		-0.181166	-0.100143	-0.132648	-0.273423	-0.141969	-0.150574	-0.331979	-0.153203	-0.14412
GLN	462	-0.0124283	0.00167304	0.00286807	0.33174	0.100143	0.0666826	0.0795889	0.0296367	0.0313098		-0.263384	-0.138384	-0.172562	-0.0877151	-0.042065	-0.0262906	-0.289436	-0.126195	-0.0879541
LYS	463	-17.7555	-6.95029	-7.36305	-18.1938	-7.45005	-7.86663	-16.4804	-6.41061	-6.76052		-15.2275	-6.37882	-6.92208	-15.9238	-6.60445	-6.72658	-17.0844	-6.70483	-6.44742
ILE	464	0.0241396	-0.00549713	-0.0301147	0.327916	0.135516	0.134082	-0.128107	-0.083174	-0.112094		-0.133365	-0.0795889	-0.116157	-0.111855	-0.0669216	-0.0867591	-0.152964	-0.0733748	-0.0721797
ASP	465	16.0191	6.20363	6.52772	18.2366	7.34058	7.53848	19.0903	7.30951	7.64747		17.262	7.23351	7.76195	17.5428	7.2837	7.38504	18.2894	7.07122	6.86281
PRO	466	0.306166	0.130258	0.139101	0.0647706	0.0160134	-0.00932122	0.866157	0.312141	0.308795		0.786807	0.325765	0.338671	0.282027	0.119503	0.104446	0.383365	0.163002	0.138384
GLU	467	17.0887	6.54111	6.7586	21.1752	8.69312	8.91491	17.5215	6.56047	6.72825		15.5882	6.40057	6.76123	16.4536	6.66707	6.60994	17.5208	6.74785	6.39412
ASN	468	0.282505	0.109704	0.105641	0.154398	0.00597514	-0.00167304	0.00167304	-0.0391969	-0.0745698		0.156788	0.0513862	0.0358509	0.0774379	-0.00286807	-0.0535373	0.040392	0.00310707	-0.0501912
ALA	469	0.308556	0.118069	0.118069	0.109465	0.0760038	0.132409	0.29087	0.107553	0.115679		0.220363	0.119025	0.147945	0.161807	0.082935	0.0760038	0.327677	0.150335	0.116635
GLU	470	22.0402	8.625	8.94814	28.0497	11.7457	12.3726	21.6912	8.18786	8.48829		19.8599	8.46319	9.13647	21.5533	9.09489	8.89579	23.9094	9.31358	8.50932
PHE	471	-0.039675	-0.0470841	-0.082218	-0.132409	-0.081262	-0.0738528	-0.156788	-0.0781549	-0.10325		-0.140057	-0.0764818	-0.0922562	-0.126434	-0.0798279	-0.109465	0.00310707	0.0117113	-0.0315488
LEU	472	0.234704	0.0798279	0.0688337	0.109943	0.0568834	0.0929732	0.464149	0.176386	0.177581		0.160612	0.0719407	0.0795889	0.234704	0.101099	0.081501	0.396511	0.17782	0.130736
THR	473	-0.134082	-0.0681166	-0.0717017	-0.553298	-0.221319	-0.216539	0.131931	0.0604685	0.0657266		0.215344	0.114723	0.141969	0.00740918	0.000239006	-0.000239006	0.107792	0.0628585	0.0370459
ALA	474	-0.181644	-0.0932122	-0.106358	-0.500239	-0.224665	-0.240918	-0.152247	-0.0480402	-0.0506692		-0.26195	-0.121654	-0.135755	-0.221319	-0.111138	-0.10588	-0.12739	-0.0360899	-0.043021
LEU	475	0.00884321	-0.0258126	-0.0580784	-0.0953633	-0.0628585	-0.0583174	0.291348	0.100143	0.0884321		-0.00693117	-0.0181644	-0.0298757	0.039675	-0.00262906	-0.0286807	0.179971	0.0776769	0.0250956
CYS	476	-0.118786	-0.0621415	-0.0731358	-0.334369	-0.157983	-0.173996	-0.114006	-0.0509082	-0.0609465		-0.150096	-0.0786329	-0.0989484	0.11305	0.0325048	0.0100382	-0.0573614	-0.0162524	-0.0308317
GLU	477	22.5903	8.48924	8.52916	24.4496	10.1582	11.0363	22.1914	8.41396	8.66396		19.7443	8.29063	8.83413	21.637	9.01721	8.63121	25.2997	10.1099	8.79541
LEU	478	-0.32696	-0.157505	-0.18021	-0.484704	-0.238528	-0.296606	0.0576004	0.00860421	-0.0133843		-0.367113	-0.184751	-0.217256	-0.364962	-0.1826	-0.18021	-0.0798279	-0.0303537	-0.0595124
ARG	479	-18.3709	-7.01673	-7.26028	-19.6439	-7.85038	-8.25669	-15.8179	-6.13121	-6.42567		-16.7034	-7.00406	-7.56644	-17.3315	-7.12524	-7.05354	-20.3236	-8.00884	-7.36616
LEU	480	0.237572	0.0795889	0.0776769	-0.270315	-0.145076	-0.189532	0.392925	0.168738	0.174713		-0.30043	-0.145554	-0.174235	-0.265057	-0.124044	-0.114484	0.557122	0.246415	0.174952
whole protein		-230.158	-162.51	-230.201	-240.288	-118.634	-188.841	-354.697	-157.296	-194.671		-132.842	-96.5619	-179.086	-314.659	-145.442	-192.153	-249.29	-114	-214.338

## Sheet: MD PC
kcal/mol
		structures from molecular dynamics simulations
		IFIT5-ppp5C(C2syn)										IFIT5-ppp5C(C2anti)
		run1			run2			run3				run1			run2			run3
Residue	Residue no.	Mg(H2O)3CTP1	C2	C3	Mg(H2O)3CTP1	C2	C3	Mg(H2O)3CTP1	C2	C3		Mg(H2O)3CTP1	C2	C3	Mg(H2O)3CTP1	C2	C3	Mg(H2O)3CTP1	C2	C3
		point charges	point charges	point charges	point charges	point charges	point charges	point charges	point charges	point charges		point charges	point charges	point charges	point charges	point charges	point charges	point charges	point charges	point charges
ASP	7	20.1263	7.2669	6.34039	21.21	7.16239	6.74901	19.9029	6.78946	6.2948		18.4901	6.542	5.88111	20.0229	7.40657	6.52069	21.0864	7.78439	6.49937
THR	8	0.243761	0.063441	0.045523	0.331046	0.09295	0.087384	0.271801	0.0829	0.07132		0.249698	0.07696	0.063712	0.326046	0.118076	0.091996	0.150407	0.051076	0.03249
LEU	9	0.34446	0.083529	0.057645	0.37541	0.091646	0.081269	0.342831	0.096843	0.080662		0.300556	0.084962	0.067511	0.308296	0.083261	0.059537	0.411588	0.132198	0.083725
LYS	10	-22.7599	-8.13166	-6.98989	-22.2777	-7.52018	-7.01794	-24.3045	-8.05389	-7.34433		-20.046	-7.03	-6.2648	-23.8407	-8.76956	-7.56479	-22.1156	-8.14031	-6.76933
ALA	11	0.485415	0.132504	0.095219	0.523624	0.134748	0.116081	0.468266	0.128262	0.104117		0.41961	0.118786	0.093239	0.414819	0.128114	0.095672	0.472271	0.15268	0.097885
ILE	12	0.417213	0.106742	0.076144	0.504832	0.127968	0.112703	0.352184	0.100804	0.083682		0.3231	0.085794	0.067349	0.427051	0.126697	0.093468	0.53576	0.173093	0.109035
LEU	13	0.539699	0.124121	0.082822	0.553818	0.1166	0.096506	0.484359	0.111663	0.082269		0.408933	0.097901	0.073334	0.518938	0.14301	0.101267	0.529966	0.16027	0.094236
LEU	14	0.499117	0.122265	0.084675	0.539751	0.124314	0.104758	0.556567	0.139208	0.106602		0.451957	0.117494	0.089638	0.521331	0.139692	0.099486	0.727078	0.220081	0.131247
GLU	15	24.7132	8.3243	7.07337	26.2352	8.41401	7.88144	25.1745	8.31675	7.53767		21.1411	7.22962	6.4391	23.8809	8.39901	7.23664	25.862	9.39335	7.49345
LEU	16	0.117114	0.045371	0.036195	0.491981	0.138013	0.121049	0.336547	0.099294	0.084884		0.152489	0.076806	0.064696	0.262538	0.123601	0.089895	0.372255	0.133253	0.071761
GLU	17	33.5483	10.3922	8.46537	31.3363	9.29779	8.52664	32.8523	10.0071	8.71077		26.7116	8.61962	7.51104	33.8706	10.9536	9.04605	35.2581	12.2756	9.2329
CYS	18	-0.412931	-0.055262	-0.028984	-0.333269	-0.003571	0.012217	-0.407994	-0.016315	0.012122		-0.419785	-0.048425	-0.026172	-0.669265	-0.093771	-0.063705	-0.325928	-0.056054	-0.043077
HIS	19	-2.10614	-0.340667	-0.194493	-1.32324	-0.100014	-0.047271	-1.9745	-0.241141	-0.127916		-1.56665	-0.242568	-0.154714	-2.41009	-0.348109	-0.222033	-1.82029	-0.396711	-0.218988
PHE	20	0.546669	0.161679	0.107619	0.40575	0.130127	0.10901	0.248572	0.098412	0.091604		0.238436	0.100155	0.077506	0.442226	0.206327	0.140429	0.468477	0.14998	0.077302
THR	21	0.398055	0.119728	0.08483	0.121096	0.065341	0.055999	0.369002	0.123422	0.10464		0.35252	0.119926	0.094301	0.500107	0.198157	0.141388	0.513567	0.165934	0.094388
TRP	22	0.213388	0.094306	0.075573	0.611926	0.167688	0.153212	0.942327	0.234535	0.169306		0.151715	0.081275	0.067704	0.185152	0.135395	0.095551	0.589079	0.212456	0.101705
ASN	23	1.59633	0.478823	0.322708	-0.662235	-0.048903	0.027245	0.744566	0.136206	0.070546		-0.098056	0.036182	0.047236	0.622648	0.306044	0.207838	1.12671	0.40513	0.171883
LEU	24	-1.44609	-0.315684	-0.181563	-1.00402	-0.22369	-0.180031	-1.17775	-0.246917	-0.162615		-0.988201	-0.18235	-0.112798	-1.19186	-0.386376	-0.230338	-2.20919	-0.478685	-0.206108
LEU	25	2.24061	0.463024	0.217031	1.98803	0.408497	0.237825	1.60776	0.315617	0.178471		1.02345	0.022797	-0.024265	1.22081	0.340084	0.17554	-0.064351	-0.099845	-0.035523
LYS	26	-36.3972	-13.6369	-10.8513	-34.3162	-10.8315	-9.56512	-37.4271	-11.6574	-10.2081		-36.4691	-11.7497	-9.73297	-34.0244	-12.7331	-10.6787	-37.5558	-13.0193	-9.87752
GLU	27	36.7501	14.8249	11.6829	38.0713	13.0782	11.595	35.8432	12.0281	10.8668		34.1196	11.8871	9.98827	40.1122	17.2513	13.4208	38.1119	13.6795	10.547
ASP	28	48.8229	20.7545	14.9063	47.1601	16.5976	14.5459	41.3737	15.2203	14.0586		43.1407	16.0767	12.9636	51.7432	22.9305	16.4159	37.9773	14.2162	11.6153
ILE	29	-2.13535	-0.885732	-0.375238	-2.23704	-0.061426	3.8e-05	-1.25575	-0.453375	-0.242126		-2.36895	-0.474916	-0.24399	-1.12962	-0.506118	-0.243644	-2.19565	-0.661638	-0.311635
ASP	30	52.1235	22.9882	16.4673	75.8682	21.8455	16.0144	55.5547	17.4	13.9742		53.7663	18.6779	14.134	55.7204	22.6093	17.6507	47.8004	18.3734	14.9213
LEU	31	1.83703	0.17411	0.051971	1.56318	-0.05674	-0.055079	2.24613	0.172855	0.057616		1.81067	0.167886	0.087833	1.4991	0.081694	0.019383	1.2218	0.222039	0.101628
PHE	32	1.98813	-0.172685	-0.124918	0.415098	-0.347396	-0.222941	2.57967	-0.061519	-0.11883		1.78915	-0.021439	-0.024721	1.96466	-0.192506	-0.179118	1.07257	-0.170087	-0.158203
GLU	33	8.2665	35.0053	20.8344	26.6191	23.82	16.979	8.03659	24.5825	17.0039		73.0138	23.3257	16.1586	34.4832	29.4008	20.8054	30.3417	44.4166	23.9059
VAL	34	1.97252	-0.053882	-0.007746	0.045219	-0.107733	-0.06959	3.8536	0.128431	0.026142		2.70252	0.056638	0.032907	2.52466	-0.255875	-0.151116	2.15383	0.369721	0.180096
GLU	35	46.9907	15.167	11.9015	48.5329	12.6107	10.4031	49.636	12.8601	10.5559		46.3799	12.7983	10.3505	46.5832	13.8713	11.5546	47.898	15.7724	12.2863
ASP	36	55.2703	19.1027	15.0264	52.4189	14.3491	11.5277	62.9141	16.1806	12.6539		57.1328	15.6245	12.2626	55.0001	16.0637	13.4643	55.0799	20.061	15.738
THR	37	-0.714874	-0.790723	-0.436909	3.51483	-0.262356	-0.141545	-21.5593	-0.284391	-0.131487		9.56682	0.237916	0.150009	-0.902814	-0.350311	-0.281196	3.59726	-0.424219	-0.278625
ILE	38	-1.00068	-0.214187	-0.109383	-1.15815	-0.138999	-0.080346	1.08812	0.061626	0.021528		0.020718	-0.126307	-0.063504	0.364865	-0.169076	-0.105273	0.789355	0.121471	0.115404
GLY	39	-0.880103	-0.298022	-0.191358	-1.29056	-0.233385	-0.145654	-1.62119	-0.230945	-0.1501		-1.05968	-0.180997	-0.104663	-1.32631	-0.296976	-0.216385	-1.33935	-0.358717	-0.175107
GLN	40	-4.69222	-0.808281	-0.396386	-4.9015	-0.555864	-0.343071	-4.10513	-0.214114	-0.103575		-6.1232	-0.36526	-0.184145	-6.09759	-0.830439	-0.541902	4.28053	0.949521	0.573009
GLN	41	-1.77559	0.022467	0.102238	-3.31336	-0.150128	-0.105765	-10.5893	-0.860491	-0.461728		-11.7349	-0.519447	-0.220849	-4.38784	-0.323002	-0.198447	-5.90688	-1.05625	-0.569893
LEU	42	-1.02278	-0.202318	-0.118931	-1.40012	-0.194156	-0.128527	-0.991359	-0.107841	-0.068008		-1.02996	-0.123973	-0.066479	-0.925817	-0.17464	-0.125544	-1.12228	-0.250648	-0.129092
GLU	43	41.6802	13.907	11.5034	39.3893	11.0849	9.39806	42.3813	11.6555	9.6317		52.7519	13.2619	10.9792	48.3523	12.9944	11.1396	46.0366	16.3133	13.7382
PHE	44	-2.01262	-0.41816	-0.256002	0.250953	-0.045564	-0.043636	0.806586	0.029219	-0.004152		-2.20048	-0.315308	-0.23537	-2.33856	-0.340715	-0.225009	2.23833	0.643772	0.394943
LEU	45	-1.19198	-0.217085	-0.120816	1.98307	0.34989	0.269101	2.32915	0.432824	0.276829		0.013015	-0.054607	-0.064045	-0.744677	-0.123977	-0.080217	0.650552	0.207578	0.118669
THR	46	-1.13047	-0.293475	-0.204254	-1.41876	-0.188803	-0.132801	-2.67758	-0.34356	-0.204042		0.809553	0.079675	0.022456	0.50389	0.069552	0.027351	-1.49398	-0.382443	-0.2646
THR	47	0.828145	0.218965	0.153579	-1.05276	-0.211552	-0.160381	0.741317	0.043409	0.006225		-1.27636	-0.139976	-0.080097	0.560768	0.111828	0.070619	-2.03953	-0.295475	-0.091157
LYS	48	-34.9828	-10.9045	-8.92487	-46.932	-11.7134	-10.2815	-94.8437	-17.8454	-13.0792		-37.4281	-10.9905	-9.46389	-50.6468	-13.4749	-11.0167	-56.8623	-18.4345	-13.3944
SER	49	1.63834	0.240853	0.123196	2.08198	0.2914	0.210543	0.582274	0.021549	0.005368		1.98195	0.328657	0.220001	1.59035	0.198313	0.130404	1.57981	0.294966	0.110422
ARG	50	-35.2695	-10.9697	-8.99955	-35.406	-9.59829	-8.38991	-38.1578	-10.4701	-8.73391		-36.1606	-10.0979	-8.63124	-40.3332	-10.9461	-9.25446	-39.2588	-13.5309	-11.188
LEU	51	0.587002	0.131731	0.083606	0.501646	0.07597	0.046723	0.388757	0.043175	0.029965		0.39045	0.05534	0.027208	0.675134	0.14175	0.097862	0.662614	0.123371	0.053
ALA	52	-0.172557	-0.017473	-0.013526	-0.008377	-0.004241	-0.016586	0.265389	0.009663	0.007921		-0.074998	-0.017456	-0.02587	-0.07624	0.035254	0.020832	-0.179243	-0.106723	-0.093179
LEU	53	-0.139392	0.018031	0.009208	0.315594	0.05996	0.033432	-0.13635	-0.007093	0.005796		-0.018737	0.019344	0.000324	-0.101583	0.082803	0.049865	0.031911	-0.023878	-0.055219
TYR	54	0.709792	0.145345	0.085955	0.478134	0.071009	0.04807	0.37547	0.04913	0.034563		1.1022	0.194481	0.126932	0.704416	0.186585	0.132374	0.380577	0.067751	0.032954
ASN	55	-1.2112	-0.138211	-0.071315	-1.07564	-0.101149	-0.083664	-1.38638	-0.189655	-0.106373		-1.48292	-0.235146	-0.169516	-1.36104	-0.119696	-0.068129	-1.00479	-0.258443	-0.171352
LEU	56	-1.99478	-0.212349	-0.112285	-0.908947	-0.024791	-0.022871	-1.3381	-0.11804	-0.053108		-1.2016	-0.141899	-0.09497	-1.24853	-0.028048	-0.008175	-1.29138	-0.254266	-0.139
LEU	57	-0.375857	0.030894	0.026886	-0.089441	0.053881	0.038139	-0.453653	-0.006355	0.016136		-0.387863	0.006755	0.001923	-0.396939	0.07817	0.059701	-0.431218	-0.083461	-0.063233
ALA	58	-0.040756	0.087203	0.06781	-0.230517	0.0248	0.016745	-0.242561	0.000211	0.0156		-0.109561	0.023038	0.016384	-0.237534	0.054897	0.053332	0.015503	0.025974	0.030713
TYR	59	-0.623317	0.054178	0.056789	-0.571698	0.086999	0.071362	-2.10357	-0.318548	-0.195055		-0.465956	0.017226	0.019288	-0.514175	0.089069	0.076289	-0.345552	0.002625	0.020289
VAL	60	-1.4734	-0.116375	-0.044399	-1.72894	-0.113561	-0.066256	-1.85636	-0.203677	-0.101614		-1.30874	-0.153728	-0.093229	-1.58326	-0.149989	-0.072163	-1.407	-0.254044	-0.117534
LYS	61	-41.2304	-13.5003	-10.7739	-42.0473	-11.3233	-9.50899	-44.2167	-11.7451	-9.74327		-40.5595	-11.481	-9.44967	-42.4956	-12.5452	-10.5094	-40.6642	-13.7459	-10.9676
HIS	62	-0.94672	-0.082348	-0.022329	-0.837963	-0.017898	0.018548	-0.904541	-0.074402	-0.007786		-0.393387	0.024136	0.032584	-1.59475	-0.360479	-0.225572	-0.722502	-0.116975	-0.039851
LEU	63	-1.1625	-0.139755	-0.057789	-1.32108	-0.137738	-0.084068	-1.0169	-0.125224	-0.056556		-0.949722	-0.144373	-0.087203	-1.20798	-0.233196	-0.132485	-0.790142	-0.12208	-0.020841
LYS	64	-42.4821	-14.9091	-11.7984	-44.3688	-12.5354	-10.3711	-45.0882	-12.6232	-10.5365		-41.7325	-12.4645	-10.1443	-42.7507	-13.9587	-11.6347	-43.8886	-15.2543	-12.1113
GLY	65	-0.558877	-0.139213	-0.087507	-0.68642	-0.124568	-0.098198	-0.468508	-0.087042	-0.062748		-0.443713	-0.096928	-0.067564	-0.585318	-0.132601	-0.078966	-0.683662	-0.174974	-0.083
GLN	66	-0.274607	-0.219144	-0.169647	0.210583	0.09981	0.08681	0.870579	0.234627	0.185359		0.320818	0.109925	0.081429	1.47261	0.37911	0.244776	-0.475045	-0.166237	-0.110968
ASN	67	1.42719	0.337068	0.206798	1.26786	0.207921	0.156593	1.17907	0.220416	0.150587		0.515305	0.067314	0.042279	1.38998	0.319338	0.221059	1.42413	0.391261	0.230781
LYS	68	-25.0622	-9.20224	-7.91908	-25.1811	-7.88488	-7.00192	-26.9245	-8.26427	-7.2422		-23.9009	-7.76503	-6.77377	-24.6384	-8.34858	-7.34918	-26.4166	-9.42793	-7.99453
ASP	69	33.2232	11.6019	9.58941	32.957	9.67894	8.3434	32.8473	9.65345	8.30347		32.7928	9.90507	8.36262	32.9244	10.5443	9.09416	33.0552	11.5069	9.50408
ALA	70	0.166229	-0.014027	-0.013844	0.074417	-0.026002	-0.021593	0.254152	0.016944	-0.001		0.300187	0.025538	0.018376	0.50125	0.052239	0.03239	0.175426	0.03871	0.026091
LEU	71	0.391899	0.055579	0.028202	0.370242	0.042021	0.032672	0.332965	0.046324	0.025414		0.327019	0.049366	0.035754	0.440761	0.062013	0.036347	0.409955	0.1089	0.067798
GLU	72	30.8646	10.5014	8.80394	28.9674	8.60667	7.53503	31.2687	9.11465	7.82499		29.1968	8.86532	7.61067	31.1371	9.69375	8.42936	29.3395	10.3349	8.67451
CYS	73	0.121875	-0.014461	-0.013055	-0.06974	-0.027058	-0.019966	0.173794	0.011111	-0.002798		0.360743	0.043047	0.033484	0.211125	-0.01901	-0.015574	0.340011	0.09342	0.069778
LEU	74	0.083902	-0.011612	-0.010766	0.081181	-0.006527	-0.004046	0.139955	0.013782	0.002949		0.072774	-0.002476	0.000919	0.237002	0.008335	0.002506	0.270812	0.077607	0.055147
GLU	75	26.1612	8.84608	7.50798	26.8258	7.95679	7.0593	26.1424	7.90751	6.91134		26.9719	8.22799	7.13251	27.234	8.58116	7.48982	26.3554	9.32414	7.82332
GLN	76	-0.97941	-0.276542	-0.187891	0.317449	0.060273	0.044721	-0.470973	-0.075306	-0.058108		-0.905454	-0.194136	-0.132762	-1.5534	-0.340053	-0.251459	-0.849453	-0.210301	-0.111034
ALA	77	-0.346218	-0.089766	-0.057133	-0.33917	-0.064563	-0.04566	-0.292105	-0.0479	-0.03572		-0.247346	-0.051834	-0.030694	-0.37892	-0.101166	-0.06917	-0.325264	-0.068538	-0.026601
GLU	78	26.3927	8.65768	7.28027	26.3302	7.74913	6.96558	26.5412	7.95914	6.94561		26.106	8.01879	6.96531	26.5915	8.36783	7.23797	27.3185	9.57806	7.8892
GLU	79	28.9137	9.49431	7.99886	28.2935	8.2066	7.27183	27.9928	8.32596	7.19904		28.4432	8.48929	7.38159	26.4377	8.22581	7.20305	26.2136	9.37473	7.95175
ILE	80	-0.679376	-0.162087	-0.108465	-0.574296	-0.101203	-0.072859	-0.638301	-0.107315	-0.074205		-0.679376	-0.13287	-0.090203	-0.73839	-0.158793	-0.111647	-0.544512	-0.136153	-0.079708
ILE	81	-0.180738	-0.04763	-0.031177	-0.179086	-0.031773	-0.021092	-0.124321	-0.010596	-0.006265		-0.137411	-0.025364	-0.012111	-0.207396	-0.053084	-0.037298	-0.282508	-0.070035	-0.040343
GLN	82	-0.883159	-0.22912	-0.160609	-0.790917	-0.164407	-0.124718	-0.700293	-0.140741	-0.103411		-0.204153	-0.033068	-0.012963	-0.579259	-0.141579	-0.110652	-1.07676	-0.32074	-0.23053
GLN	83	-0.089377	-0.003602	0.010023	-0.903058	-0.184593	-0.146305	-0.372139	-0.038221	-0.021298		-1.4219	-0.292517	-0.212539	0.662902	0.139188	0.102518	-0.579763	-0.187993	-0.142983
GLU	84	33.7232	10.3181	8.43254	34.4557	9.40315	8.33137	36.4851	10.2445	8.60294		35.8936	10.1547	8.67745	31.1035	9.26044	7.91417	30.7981	10.9115	8.91903
HIS	85	0.973287	0.234073	0.157121	-0.815207	-0.128051	-0.083298	-0.661063	-0.104907	-0.064525		-0.718259	-0.159039	-0.112108	0.120973	0.036755	0.01697	0.422381	0.111688	0.050435
SER	86	0.179295	0.036744	0.019247	-0.39766	-0.088347	-0.069515	-0.458582	-0.102741	-0.075092		-0.191925	-0.05992	-0.053229	0.221266	0.056284	0.041636	0.347559	0.099366	0.063422
ASP	87	21.9478	7.36012	6.34342	23.1976	7.13051	6.55816	26.0251	8.11287	7.10785		22.0141	7.20801	6.47245	22.4261	7.30925	6.43717	22.3476	8.3071	7.01656
LYS	88	-30.2706	-9.49027	-7.86012	-26.1255	-7.86428	-7.2344	-25.6424	-8.09222	-7.11891		-22.9093	-7.52307	-6.72684	-27.3947	-8.62474	-7.45072	-30.1236	-10.8518	-8.78888
GLU	89	24.9817	8.17724	6.92322	24.4272	7.32313	6.65448	25.1316	7.69146	6.74675		23.9987	7.54851	6.65259	25.4069	8.00056	6.94484	24.3993	8.81888	7.38561
GLU	90	22.9349	7.59887	6.4798	22.3345	6.90689	6.37305	22.5409	7.16751	6.38516		21.5548	7.0018	6.22361	22.9372	7.48454	6.52961	23.2796	8.43982	7.0161
VAL	91	0.489592	0.11772	0.078463	0.351876	0.074232	0.058656	0.393213	0.087785	0.066303		0.362689	0.086934	0.060599	0.412934	0.110064	0.076253	0.405218	0.105616	0.052114
ARG	92	-35.5795	-10.6032	-8.55694	-31.5353	-8.92614	-8.06969	-31.4977	-9.35363	-8.0297		-28.5814	-8.91049	-7.76576	-32.808	-9.75617	-8.26285	-36.5059	-12.4713	-9.69404
SER	93	0.283565	0.080643	0.057208	0.379085	0.073709	0.049608	0.152657	0.020451	0.012059		0.229001	0.040791	0.026377	0.15225	0.039273	0.029487	0.164234	0.02926	0.022127
LEU	94	-0.185452	-0.027177	-0.017079	0.023649	0.009553	0.002028	-0.104898	-0.030329	-0.021809		0.009215	-0.002009	-0.006537	-0.084358	-0.003354	-0.001789	-0.176415	-0.066135	-0.042471
VAL	95	-0.539927	-0.094589	-0.060051	-0.309302	-0.04428	-0.039069	-0.504065	-0.100335	-0.067615		-0.297536	-0.064259	-0.051552	-0.570742	-0.084836	-0.058013	-0.481723	-0.144125	-0.090721
THR	96	-0.130258	-0.019176	-0.011284	0.253205	0.053442	0.031984	0.163486	0.02904	0.023508		0.291869	0.061657	0.040442	0.485021	0.129472	0.095259	0.231822	0.051847	0.039553
TRP	97	-0.127916	-0.017322	-0.010861	-0.193719	-0.02629	-0.020114	-0.124732	-0.024312	-0.014382		-0.042948	-0.005864	-0.006325	-0.0521	0.007881	0.006379	-0.040663	-0.016079	-0.009462
GLY	98	-0.477259	-0.08679	-0.054004	-0.252916	-0.032777	-0.028575	-0.414037	-0.082072	-0.055679		-0.273735	-0.058063	-0.045141	-0.505165	-0.090427	-0.060898	-0.607686	-0.174661	-0.102732
ASN	99	-0.572848	-0.062565	-0.034441	-0.488123	-0.016384	0.002928	-0.542678	-0.047986	-0.007792		-0.760367	-0.10005	-0.070795	-1.15624	-0.144149	-0.098538	-0.643221	-0.155131	-0.106597
TYR	100	-0.016178	0.037	0.033165	0.261702	0.077026	0.055902	0.055039	0.018856	0.018826		0.09477	0.039489	0.027229	0.012012	0.046221	0.040736	0.153947	0.041524	0.033487
ALA	101	-0.392457	-0.075512	-0.046127	-0.206556	-0.028766	-0.026532	-0.201053	-0.045112	-0.033402		-0.107554	-0.019662	-0.015673	-0.265718	-0.049335	-0.030774	-0.324519	-0.095306	-0.049943
TRP	102	-0.561119	-0.083427	-0.045975	-0.683907	-0.108802	-0.087431	-0.54778	-0.100942	-0.065523		-0.426317	-0.076255	-0.055777	-0.405265	-0.05052	-0.030043	-0.438333	-0.118147	-0.064985
VAL	103	-0.437714	-0.082402	-0.04997	-0.353861	-0.042889	-0.030407	-0.427542	-0.070992	-0.043355		-0.390553	-0.066203	-0.046227	-0.582359	-0.113788	-0.077945	-0.461071	-0.121622	-0.07182
TYR	104	-0.145859	0.00228	0.012014	0.10701	0.035405	0.025921	-0.021587	-0.002693	-0.000792		-0.319085	-0.064014	-0.048316	-0.017528	0.00689	0.007293	-0.248745	-0.068228	-0.031621
TYR	105	-0.332091	-0.055659	-0.028404	-0.625577	-0.136698	-0.112377	-0.303503	-0.050958	-0.029596		-0.467344	-0.118086	-0.088533	-0.239818	-0.031838	-0.015255	-0.291768	-0.076637	-0.036567
HIS	106	-1.1147	-0.261044	-0.164101	-0.900785	-0.137101	-0.101596	-0.789239	-0.156132	-0.107556		-0.691276	-0.144272	-0.102966	-1.00385	-0.244762	-0.161901	-1.19826	-0.335389	-0.193454
MET	107	-0.100725	-0.031237	-0.02272	-0.286483	-0.055567	-0.046643	-0.133767	-0.033284	-0.026351		-0.044938	0.002093	0.002634	-0.078838	-0.025636	-0.01782	-0.232089	-0.065295	-0.035455
ASP	108	22.2563	8.11448	7.00193	23.2717	7.66984	6.97161	22.3893	7.34927	6.66691		21.8277	7.42785	6.53643	21.9604	7.9272	6.98219	22.6189	8.22484	6.96897
GLN	109	-0.323723	-0.127732	-0.101341	-0.173182	-0.060642	-0.048002	-0.152609	-0.027105	-0.014292		0.516255	0.137258	0.106012	-0.219802	-0.088981	-0.074009	-0.214062	-0.072849	-0.0583
LEU	110	0.204141	0.046812	0.031031	0.275386	0.05976	0.050475	0.202549	0.040847	0.027087		0.26083	0.060709	0.046388	0.164586	0.035135	0.024109	0.204351	0.061588	0.038129
GLU	111	18.6871	6.6196	5.7868	18.9179	6.24954	5.78589	19.3273	6.38779	5.81968		17.9142	6.13407	5.49738	18.99	6.61958	5.88587	20.0505	7.33389	6.24474
GLU	112	20.996	7.31461	6.31681	21.5936	6.81853	6.22636	21.827	6.92905	6.19558		20.5031	6.74758	5.97465	21.5382	7.28095	6.40358	21.3058	7.71367	6.52725
ALA	113	0.152092	0.022236	0.01193	0.124051	0.015941	0.014057	0.135523	0.021645	0.010718		0.061419	0.005502	0.004352	0.142243	0.022253	0.012977	0.120832	0.035938	0.019231
GLN	114	0.126858	0.033281	0.023969	0.562479	0.145057	0.126753	0.114716	0.037851	0.035458		0.09984	0.037276	0.032674	-0.027308	-0.031783	-0.027736	0.029251	0.01258	-0.001656
LYS	115	-20.3613	-7.11846	-6.16701	-20.3736	-6.51349	-5.96812	-20.3048	-6.55535	-5.90372		-19.6683	-6.51848	-5.79368	-20.5194	-6.98824	-6.17479	-20.3972	-7.42069	-6.30841
TYR	116	-0.069283	-0.026068	-0.019849	-0.20922	-0.052663	-0.042471	-0.134363	-0.032061	-0.02567		-0.234424	-0.058272	-0.043859	-0.007796	-0.026792	-0.024489	-0.047263	-0.012673	-0.011185
THR	117	-0.203348	-0.066739	-0.049443	0.286132	0.06934	0.063187	-0.157851	-0.032039	-0.022479		0.048844	0.000424	0.000449	-0.21099	-0.065417	-0.050481	0.055063	0.019928	0.014442
GLY	118	0.060814	0.007988	0.004573	0.080347	0.018049	0.0192	0.053966	0.020505	0.018616		0.003825	0.002542	0.004283	0.071423	0.020726	0.014776	0.083923	0.033202	0.019423
LYS	119	-22.3192	-7.56285	-6.47005	-22.5555	-6.99244	-6.37836	-22.1075	-6.97714	-6.22114		-20.8133	-6.78184	-6.01106	-22.0464	-7.29353	-6.38961	-22.852	-8.20912	-6.84615
ILE	120	-0.208405	-0.06482	-0.046781	-0.21708	-0.055549	-0.043715	-0.211621	-0.046067	-0.035807		-0.153613	-0.040677	-0.028505	-0.12703	-0.039534	-0.029427	-0.123517	-0.02769	-0.016693
GLY	121	0.018048	-0.00297	-0.002656	-0.001846	-0.002292	0.001905	0.00088	0.004694	0.004131		-0.005041	-0.000368	0.002493	0.142593	0.037785	0.028877	0.02327	0.014728	0.009637
ASN	122	-0.401535	-0.113679	-0.083573	0.100506	0.02016	0.017624	-0.282697	-0.053666	-0.034103		-0.267186	-0.056556	-0.04037	0.14337	0.031734	0.026233	-0.163185	-0.038183	-0.032167
VAL	123	-0.313318	-0.085769	-0.061207	-0.242335	-0.052453	-0.03844	-0.278449	-0.060088	-0.044821		-0.294939	-0.072679	-0.053696	-0.281842	-0.073728	-0.054425	-0.332288	-0.094597	-0.062857
CYS	124	0.071119	0.014563	0.011516	0.012521	0.004107	0.007825	0.030101	0.018493	0.017127		0.006583	0.009735	0.012543	0.157129	0.033114	0.02621	-0.046776	-0.01095	-0.003472
LYS	125	-18.6548	-6.43351	-5.61948	-18.3267	-6.01445	-5.66183	-18.1969	-6.12626	-5.61064		-18.7051	-6.38982	-5.7482	-20.2784	-7.06363	-6.21391	-21.134	-7.80158	-6.46419
LYS	126	-21.5685	-7.23419	-6.21209	-20.8131	-6.5638	-6.0965	-21.2044	-6.84761	-6.1375		-20.08	-6.63223	-5.93238	-21.8998	-7.23698	-6.34077	-21.7492	-7.9492	-6.64968
LEU	127	-0.088158	-0.021948	-0.013567	-0.007757	0.006819	0.011838	-0.051832	-0.001111	0.003638		-0.050672	-0.00451	-9.4e-05	-0.01006	0.003813	0.005293	-0.116076	-0.026674	-0.015732
SER	128	-0.077502	-0.019594	-0.011913	-0.145914	-0.023898	-0.011733	0.055305	0.026882	0.02534		-0.097286	-0.016492	-0.00949	-0.020788	0.006306	0.009186	-0.074996	-0.0142	-0.009529
SER	129	-0.520861	-0.137096	-0.097977	-0.389106	-0.086189	-0.067944	-0.492904	-0.120841	-0.092694		-0.297627	-0.078996	-0.061835	-0.458182	-0.119029	-0.088806	-0.434907	-0.135345	-0.092274
PRO	130	-0.203906	-0.052902	-0.040287	-0.146693	-0.032224	-0.027134	-0.239516	-0.081541	-0.071959		-0.093284	-0.026589	-0.023153	-0.270362	-0.075058	-0.058698	-0.166795	-0.059763	-0.04328
SER	131	0.049202	0.002945	-0.002173	0.066993	-0.00138	-0.010384	0.040682	-0.014807	-0.024371		0.167269	0.039412	0.030047	0.283772	0.064801	0.045604	0.027336	-0.007462	-0.003733
ASN	132	-0.072016	-0.017432	-0.012436	0.475028	0.113335	0.095272	-0.055243	-0.012666	-0.008144		-0.049433	-0.031452	-0.026037	0.015671	-0.026981	-0.021374	-0.302359	-0.09704	-0.060443
TYR	133	0.128131	0.030841	0.019101	0.228489	0.025519	0.00703	0.316827	0.048248	0.023949		0.30741	0.065767	0.045821	0.21093	0.053077	0.037347	0.19087	0.049387	0.031202
LYS	134	-29.7269	-9.55346	-7.92199	-25.5808	-8.14095	-7.62439	-28.4098	-9.12973	-8.13991		-24.4788	-8.18505	-7.19442	-28.6338	-9.63174	-8.1391	-31.7027	-11.2408	-8.62549
LEU	135	0.539619	0.135303	0.093481	0.434638	0.091189	0.072009	-0.33673	-0.061585	-0.040254		-0.442828	-0.102937	-0.074168	0.41702	0.104582	0.072593	0.519762	0.159976	0.092433
GLU	136	25.1076	8.27188	7.03409	27.1985	8.55405	8.03714	27.485	8.98559	8.03337		22.916	7.86923	7.00974	25.9308	8.8411	7.60933	27.4912	10.2641	8.16567
CYS	137	0.710863	0.16174	0.10635	0.510428	0.093086	0.066945	0.772188	0.161769	0.114145		0.486635	0.129341	0.093246	0.438405	0.117214	0.079856	0.70781	0.196246	0.106297
PRO	138	1.10593	0.240201	0.152359	1.03162	0.194677	0.147292	1.0482	0.208826	0.139811		0.77298	0.191581	0.133728	1.19788	0.272475	0.178991	1.14017	0.328514	0.170363
GLU	139	34.286	10.3867	8.44526	34.9876	9.68147	8.72708	34.5817	10.058	8.55325		30.1088	9.4129	8.17285	35.7466	10.5448	8.79525	35.3984	12.4687	9.77436
THR	140	1.67513	0.343157	0.21564	1.53402	0.235931	0.164623	0.610042	0.112753	0.071695		0.826716	0.211301	0.154929	1.48898	0.301086	0.199417	1.54483	0.410046	0.242045
ASP	141	36.8245	11.0487	8.90462	37.3829	10.584	9.5891	36.2525	10.8481	9.29363		31.0823	10.1074	8.69738	36.422	11.5194	9.45881	38.4221	13.5155	9.97938
CYS	142	2.83794	0.530787	0.312865	2.90129	0.441841	0.314672	1.95649	0.375973	0.239595		1.53707	0.371787	0.255621	2.92726	0.553284	0.333899	2.21201	0.628894	0.30899
GLU	143	43.9917	12.2809	9.6042	44.0163	10.9469	9.57252	42.9905	11.3605	9.38773		41.0753	11.5271	9.56634	45.0579	12.2434	9.87552	45.2695	14.6054	10.7924
LYS	144	-35.5065	-10.9562	-8.88644	-38.0533	-11.0836	-10.0115	-33.9995	-10.5063	-9.12702		-30.9321	-10.2163	-8.79028	-35.4954	-11.4826	-9.4491	-36.4986	-13.0259	-9.71276
GLY	145	2.86407	0.442365	0.237044	3.40882	0.403341	0.237111	2.58343	0.432267	0.241065		1.76402	0.379641	0.223116	2.39593	0.540717	0.301781	2.94434	0.67999	0.220514
TRP	146	6.18358	0.829189	0.438387	6.88206	0.769882	0.514123	5.71274	0.716947	0.401003		2.97618	0.432447	0.229614	6.12216	0.908139	0.510811	6.99679	1.40447	0.541979
ALA	147	4.33947	0.622355	0.324807	5.4942	0.52502	0.313475	3.70272	0.532869	0.301627		2.52176	0.453908	0.268706	3.14896	0.663911	0.378908	4.38069	0.840204	0.332408
LEU	148	4.0093	0.575112	0.283349	4.53424	0.607698	0.330196	1.52577	0.363768	0.227989		2.21808	0.476533	0.261112	1.54692	0.656778	0.364162	4.20477	0.856445	0.26729
LEU	149	12.4362	1.02711	0.442935	13.2959	0.850703	0.420598	4.57331	0.683377	0.301178		4.15744	0.715157	0.357247	3.13922	0.928695	0.462577	8.34306	1.80198	0.373338
LYS	150	-187.232	-24.3238	-15.8232	-166.798	-18.1805	-14.1048	-214.484	-20.8617	-14.4472		-82.2223	-17.3441	-13.2185	-204.671	-23.481	-16.4128	-176.608	-29.5221	-17.9023
PHE	151	7.91096	1.22031	0.547072	7.32002	0.849262	0.406485	0.691034	0.441737	0.310701		4.60598	0.711505	0.361541	-5.17936	0.662385	0.376334	4.18951	0.891151	0.306246
GLY	152	-5.86104	-0.736649	-0.373274	-4.44681	-0.929592	-0.404303	-3.17777	-0.852709	-0.359933		-2.90605	-0.565938	-0.266077	-5.42082	-1.07873	-0.531633	-5.23116	-2.22744	-0.458673
GLY	153	-5.8235	-0.44155	-0.097845	0.066397	-0.487916	-0.051879	-0.381305	-0.394781	-0.264434		-2.42735	-0.410232	-0.064333	-1.35415	-0.720548	-0.342684	-0.859553	-0.399563	-0.054447
LYS	154	-44.3934	-15.0117	-11.8112	-45.6359	-16.9273	-15.4812	-39.5687	-14.5698	-13.7205		-44.745	-17.0887	-13.8966	-44.8152	-18.806	-14.125	-53.1583	-19.4668	-13.2278
TYR	155	-1.63173	-0.310515	-0.167528	-2.64405	-0.458516	-0.228195	-0.836691	-0.256934	-0.129187		-1.08264	-0.316389	-0.186078	-0.743199	-0.37985	-0.200575	-2.02196	-0.519551	-0.07648
TYR	156	-6.70552	-0.429392	-0.169652	-6.0964	0.226531	-0.186408	2.62126	-0.720972	-0.554116		0.455045	-1.1156	-0.630124	-5.6483	0.030751	-0.057169	-4.33391	1.40238	-0.199262
GLN	157	-0.63993	-0.426025	-0.429345	-0.756703	-0.797598	-0.791901	-0.432447	-0.474368	-0.508374		-0.519852	-0.174076	-0.072045	-0.022245	-0.400415	-0.359998	-1.79767	-0.963563	-0.367124
LYS	158	-40.0176	-12.7011	-10.27	-44.0092	-13.2217	-11.8259	-38.5588	-12.8809	-11.429		-33.7883	-11.785	-10.0431	-38.0857	-13.7045	-10.9864	-42.8006	-15.8816	-11.063
ALA	159	-2.51845	-0.533998	-0.326753	-2.81037	-0.582549	-0.386117	-1.68909	-0.438929	-0.27824		-1.68511	-0.495082	-0.316979	-1.64034	-0.54114	-0.321653	-2.70009	-0.865845	-0.299598
LYS	160	-42.5324	-13.6848	-11.3531	-42.4886	-14.5402	-13.815	-39.9865	-14.6712	-12.9708		-34.8759	-12.7968	-11.1316	-41.4927	-15.2306	-12.6262	-44.5923	-18.626	-13.1668
ALA	161	-0.868207	-0.22759	-0.158523	-0.780532	-0.209448	-0.161536	-0.487096	-0.145779	-0.119646		-0.556807	-0.201815	-0.144532	-0.539702	-0.216499	-0.144847	-0.580122	-0.191219	-0.058577
ALA	162	-1.63717	-0.348414	-0.213795	-1.86036	-0.345552	-0.240882	-1.2584	-0.266681	-0.169944		-1.08453	-0.278024	-0.182058	-1.41138	-0.358124	-0.215922	-1.80841	-0.530702	-0.227303
PHE	163	-1.94306	-0.409743	-0.25821	-1.81218	-0.381916	-0.291818	-1.51769	-0.371586	-0.251184		-1.26718	-0.349315	-0.239855	-1.79848	-0.460907	-0.293019	-1.90972	-0.629141	-0.276422
GLU	164	37.2863	11.9896	9.99482	37.3184	12.3737	11.8045	35.038	12.4489	11.1248		30.2907	11.0012	9.76442	38.042	13.5024	11.3065	38.351	15.4655	11.5379
LYS	165	-33.4937	-10.4059	-8.52704	-33.2748	-10.4373	-9.8049	-32.1223	-10.1651	-8.90527		-28.8988	-9.72356	-8.47258	-33.9148	-11.1476	-9.24361	-34.1844	-12.4115	-9.37663
ALA	166	-1.17106	-0.266314	-0.171369	-1.2982	-0.278172	-0.220261	-1.2356	-0.282075	-0.189321		-0.902811	-0.237147	-0.167505	-1.3177	-0.322707	-0.213633	-1.29393	-0.426547	-0.234473
LEU	167	-0.818713	-0.194554	-0.125626	-0.857267	-0.221581	-0.186694	-0.857198	-0.24891	-0.182655		-0.655259	-0.201679	-0.149389	-0.906092	-0.269725	-0.183674	-0.901562	-0.342432	-0.190187
GLU	168	29.4048	9.74424	8.31214	29.5316	9.57734	9.13518	27.8177	9.56547	8.65317		26.4745	9.52879	8.57534	28.7765	10.1264	8.74952	28.9756	11.2112	8.90771
VAL	169	-0.697679	-0.161916	-0.1036	-0.736961	-0.144671	-0.106362	-0.66101	-0.144726	-0.097111		-0.471493	-0.110831	-0.072733	-0.699104	-0.160658	-0.101921	-0.65265	-0.19735	-0.108316
GLU	170	28.9295	9.38823	7.89885	29.7903	9.13897	8.53197	31.2443	9.91024	8.61437		26.8741	8.94259	7.95128	33.1179	10.3858	8.80605	31.5161	11.8016	9.55228
PRO	171	0.920101	0.259768	0.182812	0.805763	0.22181	0.194242	0.841073	0.268079	0.203012		0.636304	0.206443	0.17018	1.01786	0.296202	0.218344	0.798021	0.329197	0.237149
ASP	172	29.2051	9.86074	8.4318	28.4894	9.55117	9.22101	29.3562	10.3583	9.29904		25.3163	9.0367	8.28637	31.3268	10.746	9.39926	30.2721	12.2188	10.321
ASN	173	1.89816	0.508431	0.349352	1.87779	0.465845	0.399819	2.18138	0.612949	0.444072		1.47416	0.449838	0.360508	2.25247	0.584738	0.416625	1.83524	0.727122	0.511922
PRO	174	1.06642	0.297227	0.196312	1.06197	0.288091	0.251649	1.12351	0.319481	0.218861		0.88804	0.279183	0.21242	1.41369	0.395532	0.269519	1.26723	0.490742	0.288214
GLU	175	49.5911	13.8964	10.7112	49.3752	12.4212	10.9145	49.5336	13.2982	10.7171		37.5739	11.2176	9.55459	54.8372	14.4565	11.5726	49.8008	17.2095	13.1717
PHE	176	1.62347	0.38319	0.240871	1.47385	0.344879	0.277656	1.65972	0.406101	0.25905		1.15517	0.335671	0.242913	1.71485	0.467267	0.301125	1.56082	0.574792	0.307354
ASN	177	1.43667	0.447108	0.316829	0.728004	0.361981	0.362618	1.11702	0.548589	0.424745		0.999855	0.441517	0.357035	1.13308	0.559873	0.397706	1.33411	0.724467	0.409448
ILE	178	1.94472	0.545151	0.319736	1.50897	0.493341	0.414663	1.59207	0.594885	0.357099		1.08921	0.404906	0.30194	1.39306	0.586104	0.350958	1.66691	0.809256	0.410635
GLY	179	2.481	0.592162	0.340419	2.04639	0.54159	0.407402	2.19149	0.672519	0.383771		1.26517	0.457436	0.324438	1.63581	0.622437	0.36243	2.3602	1.00411	0.466355
TYR	180	2.00742	0.455219	0.26866	1.16965	0.348172	0.25025	2.13039	0.6418	0.370593		1.45492	0.551712	0.407694	2.33783	0.911518	0.593254	1.95137	0.814839	0.255651
ALA	181	0.851417	0.389408	0.283422	1.26999	0.628053	0.520594	0.948961	0.673556	0.413291		0.975799	0.517451	0.380455	0.45949	0.675812	0.426149	1.1622	0.88514	0.344468
ILE	182	1.4196	0.601447	0.36313	0.713146	0.845821	0.628081	-0.574436	0.861894	0.491343		1.21176	0.702245	0.468416	-0.102093	1.08295	0.578621	0.844056	1.39416	0.46117
THR	183	1.35559	0.386378	0.27111	3.02083	0.96678	0.602522	2.41974	0.844415	0.426415		2.2157	0.697893	0.401295	1.74684	0.758064	0.418678	2.55947	1.188	0.289979
VAL	184	0.869819	0.37879	0.368324	1.05906	0.797641	0.683651	0.132921	0.44829	0.430229		0.821934	0.534046	0.415161	0.552051	0.556884	0.491117	1.50984	1.13497	0.317693
TYR	185	1.37239	1.85178	0.948473	1.03007	2.06759	1.29777	0.35853	2.00437	0.42296		1.25409	0.901157	0.391677	-0.388915	1.26594	0.902052	-3.47161	-1.71378	0.107643
ARG	186	-174.356	-42.7216	-21.777	-174.067	-31.5969	-20.7663	-156.175	-37.7615	-17.6982		-106.688	-31.2979	-19.7071	-146.236	-52.1593	-24.3385	-194.717	-76.8061	-23.7897
LEU	187	0.552509	0.161628	0.330551	0.580121	1.17519	1.13333	0.208003	0.751881	0.72642		-0.068507	0.368203	0.351573	0.015335	0.02818	0.306241	1.22592	1.34457	0.344942
ASP	188	56.8953	20.876	17.9841	47.8964	23.53	25.5032	46.3321	23.1995	22.6156		41.1157	18.5749	17.2941	47.1097	19.8813	18.1328	50.6883	26.8671	21.6216
ASP	189	50.4313	18.4971	17.4172	80.4027	55.2197	42.931	73.1121	53.0443	33.277		59.5304	30.5792	26.1348	74.736	42.1986	34.4978	70.4739	47.0459	35.4279
SER	190	1.53587	2.3693	1.45466	0.970489	2.08211	1.64591	-2.55618	-1.49272	0.012394		-0.719171	-0.771549	-0.277316	-0.438704	-0.449975	0.207485	0.666348	-0.105382	-0.324664
ASP	191	68.1909	19.0598	22.9223	51.3592	24.9432	25.6882	40.2273	18.7196	19.582		78.5113	57.7945	41.7381	41.9785	18.3498	18.9327	52.7174	24.1107	16.784
ARG	192	-58.3052	-39.8483	-77.9801	-65.4308	-58.5949	-84.3624	-52.7507	-32.9152	-37.3335		-49.3246	-39.2332	-59.7031	-52.0535	-25.8901	-19.6513	-61.1047	-37.5533	-46.3599
GLU	193	36.6946	18.1994	24.1541	37.5415	19.9672	28.035	35.7417	16.6264	19.0876		35.4747	20.9263	25.7814	33.6343	15.846	15.5106	40.6492	20.2506	17.9261
GLY	194	-1.18681	-0.122354	0.077381	1.16543	1.11247	2.2399	0.950997	0.677044	0.987575		-1.42532	-0.758521	-0.450869	0.052621	-0.235646	-0.452418	0.319221	0.293126	0.520461
SER	195	-0.630345	-0.303255	-0.304129	0.316771	0.226426	0.538591	1.08283	0.456525	0.358013		0.389211	0.350883	0.512944	0.855055	0.298943	0.166564	0.993244	0.571903	0.268772
VAL	196	-2.02793	-0.867845	-0.767868	-1.56879	-1.10698	-1.34837	-1.0638	-0.744581	-0.933928		-0.051705	-0.099278	-0.160744	-0.779431	-0.477275	-0.54687	-0.680269	-0.493067	-0.622668
LYS	197	-37.352	-14.4976	-14.8627	-36.8502	-19.5863	-25.3436	-33.3255	-15.898	-17.7659		-26.311	-12.1295	-12.7604	-37.7153	-17.1645	-16.9529	-48.9939	-26.3314	-21.6965
SER	198	0.088764	0.015122	-0.078284	-0.227134	-0.220066	-0.318173	-0.234144	-0.35006	-0.587545		-0.815744	-0.461825	-0.386831	-1.04268	-0.550026	-0.463922	0.284688	0.162925	0.265809
PHE	199	-0.69505	-0.29459	-0.308473	-0.761477	-0.630246	-0.736233	-0.670887	-0.433112	-0.370967		-0.388961	-0.27805	-0.260801	-0.466471	-0.364691	-0.333714	-0.661882	-0.566663	-0.419369
SER	200	0.507087	0.180734	-0.068792	0.228124	-0.263021	-0.426304	0.93652	0.155573	-0.218294		0.106126	-0.104296	-0.136971	0.491588	0.149729	0.016841	0.138829	-0.042504	0.138813
LEU	201	0.714844	0.129441	-0.033759	0.722247	-0.062278	-0.265311	0.560896	-0.111739	-0.35384		0.172553	-0.1386	-0.21937	0.67554	0.036245	-0.105027	0.607327	0.160311	-0.000582
GLY	202	0.196483	0.079289	0.022652	0.058912	-0.108617	-0.175716	0.355251	0.036184	-0.058484		0.009147	-0.075713	-0.077397	0.274613	0.023465	0.005835	-0.008101	-0.073755	-0.018055
PRO	203	-0.488195	-0.170113	-0.139213	-0.242046	-0.277216	-0.318608	-0.101525	-0.203745	-0.20428		-0.169869	-0.169045	-0.151697	-0.017011	-0.211026	-0.176233	-0.388335	-0.331111	-0.178813
LEU	204	-0.427393	-0.306555	-0.274318	-0.43722	-0.384392	-0.428768	-0.451627	-0.525383	-0.477888		-0.376292	-0.315831	-0.304848	-0.555767	-0.580936	-0.478805	-0.755591	-0.669308	-0.645873
ARG	205	-36.0952	-14.1695	-12.6853	-33.0191	-13.7594	-14.3145	-35.0749	-15.657	-15.0827		-31.1198	-12.6767	-12.3021	-35.1941	-14.6405	-13.7942	-34.4871	-16.2434	-16.0629
LYS	206	-34.1588	-11.5814	-9.78594	-34.653	-11.8147	-11.4491	-34.3476	-13.0879	-11.8649		-28.0154	-10.3372	-9.53563	-34.1125	-11.9301	-10.3579	-32.8789	-13.5851	-11.4254
ALA	207	-1.16062	-0.37195	-0.24428	-1.12879	-0.40207	-0.373533	-0.8627	-0.422817	-0.321018		-0.605378	-0.271699	-0.225806	-1.04181	-0.45335	-0.318292	-1.04008	-0.532811	-0.376488
VAL	208	-0.394727	-0.190781	-0.153815	-0.472688	-0.292995	-0.313424	-0.556805	-0.346978	-0.301813		-0.32451	-0.211752	-0.208337	-0.622674	-0.337653	-0.267208	-0.608463	-0.36296	-0.314734
THR	209	-0.982552	-0.292175	-0.194915	-0.579057	-0.179802	-0.172342	-0.312666	-0.093854	-0.068714		-0.46388	-0.16965	-0.126906	-1.06523	-0.386901	-0.277674	-1.04186	-0.432235	-0.265428
LEU	210	-0.945949	-0.266931	-0.17357	-0.817362	-0.254471	-0.234545	-0.630616	-0.227867	-0.173451		-0.458639	-0.178703	-0.148172	-0.384477	-0.169411	-0.12458	-0.533767	-0.248886	-0.182213
ASN	211	-0.676546	-0.044396	0.013298	-0.476726	-0.047486	-0.033776	2.79338	0.626301	0.374404		0.018414	0.041342	0.054249	3.31772	0.724093	0.476402	0.25898	0.075054	0.048575
PRO	212	0.603204	0.262282	0.210648	0.634992	0.198013	0.162507	0.850387	0.317219	0.240124		0.439289	0.133868	0.115075	0.386108	0.154607	0.147941	-1.40745	-0.496661	-0.303941
ASP	213	35.1764	12.2966	10.4132	34.8936	11.1343	10.2794	35.5747	12.0085	10.3646		33.2614	10.7688	9.62846	38.1196	12.1622	10.7263	34.3658	13.2015	11.4625
ASN	214	1.7751	0.892948	0.602531	1.10661	0.653676	0.613839	0.92084	0.610248	0.458279		1.04927	0.565033	0.499396	0.737957	0.617319	0.506652	0.694486	0.525961	0.507461
SER	215	-0.886812	0.215875	0.208804	-1.04451	0.239711	0.283191	-0.677558	0.392724	0.36745		-0.431507	0.30431	0.33857	-1.76081	0.237794	0.286954	0.033467	0.153408	0.167638
TYR	216	5.53324	1.60146	0.799847	0.368533	0.607716	0.555619	-1.53673	0.658974	0.449897		2.77029	0.780599	0.60896	-20.6403	1.89698	0.997357	-1.38769	-0.015796	0.263524
ILE	217	1.63197	0.905432	0.566344	1.11898	0.629098	0.595378	1.59447	0.995032	0.652247		0.888805	0.527504	0.457555	0.558012	0.688323	0.521558	1.02758	0.823573	0.796476
LYS	218	-39.3163	-14.2201	-12.0094	-39.9369	-13.0257	-11.991	-42.0096	-14.938	-12.7592		-37.1537	-12.4684	-11.2439	-44.3383	-14.522	-12.7141	-38.2157	-15.8493	-14.6345
VAL	219	-2.08278	-0.104126	0.240252	-1.73033	0.340849	0.57393	-2.35615	0.291701	0.71441		-1.46338	0.17058	0.362979	-2.60394	-0.078873	0.363405	-2.02497	-0.39332	0.415439
PHE	220	-2.43503	-0.236964	0.364994	-2.4759	0.343477	0.634438	-2.1249	0.266687	0.819708		-1.54723	0.118167	0.375351	-3.23345	-0.210394	0.311674	-1.00502	-0.040834	0.480271
LEU	221	-0.20422	0.235656	0.300404	-0.348454	0.315299	0.470018	-0.300056	0.566419	0.747207		-0.091382	0.314134	0.396797	-0.495036	0.316228	0.431477	0.132777	0.449198	0.590736
ALA	222	-1.05731	-0.36497	-0.016313	-1.37894	-0.131931	0.172204	-1.27432	-0.120765	0.515317		-0.829436	0.017835	0.241443	-1.47321	-0.421014	-0.083879	-0.807306	-0.252911	0.088258
LEU	223	-2.44751	-1.15614	-0.188475	-2.12529	-0.360137	0.204427	-2.55654	-1.09166	0.501163		-1.58828	-0.225369	0.192947	-2.43411	-1.03502	-0.21677	-1.54167	-0.692414	0.148825
LYS	224	-55.8877	-22.0426	-18.6277	-48.5169	-23.2554	-24.9075	-49.8281	-25.3987	-23.7024		-47.2454	-22.1812	-20.776	-54.0763	-26.4457	-23.9014	-57.9709	-33.0571	-27.0636
LEU	225	-0.689988	-0.217682	0.028676	-0.664554	-0.050535	0.160334	-0.646887	-0.032015	0.395466		-0.685736	-0.122675	0.025127	-0.883212	-0.272792	-0.11456	-0.27617	-0.050219	0.012805
GLN	226	1.04269	0.963239	1.01668	0.868609	0.979411	1.42128	1.00152	1.2771	1.67021		0.79259	0.60153	0.559877	0.804248	0.858245	1.0181	-1.22122	-0.79057	-0.186345
ASP	227	56.8734	27.6216	26.0056	47.4797	27.8765	32.9641	45.441	29.0326	37.532		45.4596	24.0641	25.1746	49.1288	26.9082	27.8318	51.6982	30.2769	31.0295
VAL	228	-0.919403	-0.379407	-0.247959	-0.632333	-0.242195	-0.203043	-0.655374	-0.389239	-0.342577		-0.564353	-0.185532	-0.097787	-0.662329	-0.330952	-0.289998	-0.720315	-0.418596	-0.301988
HIS	229	-1.86609	-1.14877	-1.30605	-1.65558	-1.31213	-1.80959	-0.847011	-0.926681	-1.53188		-1.51784	-0.944173	-1.10659	-0.604268	-0.330929	-0.268038	-0.006032	-0.00304	0.241669
ALA	230	-0.005955	-0.048959	-0.096851	0.005328	-0.129604	-0.222553	0.17487	-0.075052	-0.263479		0.019734	-0.08247	-0.128373	0.158825	0.002134	-0.036028	0.315715	0.242615	0.688615
GLU	231	35.5603	16.9519	18.237	35.4478	18.6417	20.1106	37.6622	22.2459	25.5199		36.0292	17.8815	19.9216	34.163	17.3572	19.9801	26.7054	12.8461	15.0642
ALA	232	0.5762	0.224537	0.124896	0.327238	0.027242	-0.055812	0.589068	0.19876	0.057611		0.511751	0.144505	0.085007	0.569194	0.192732	0.149445	0.475931	0.339911	0.657486
GLU	233	32.879	13.3603	12.4308	30.2805	12.9941	13.5356	31.7167	14.7049	14.7174		29.526	12.4075	12.4205	31.5954	13.5025	13.3993	29.206	13.4431	14.1249
GLY	234	0.359417	0.041623	-0.106043	0.303889	-0.230946	-0.391005	0.184093	-0.267909	-0.526564		0.33655	-0.108636	-0.247174	0.514273	-0.045823	-0.225632	0.547084	0.199956	0.04266
GLU	235	33.4077	15.2347	15.4319	33.161	15.3492	15.5489	33.157	17.127	17.9641		32.0657	14.2675	14.9558	32.8289	14.5855	15.4714	34.2451	16.6719	19.5592
LYS	236	-29.3521	-12.6813	-12.5005	-28.1112	-11.6315	-11.6021	-28.6637	-13.341	-13.3603		-27.796	-11.3873	-11.4247	-30.1741	-12.385	-12.4146	-30.6082	-13.9227	-14.3653
TYR	237	0.00511	-0.135228	-0.169383	-0.205548	-0.203149	-0.231193	-0.500576	-0.430818	-0.440108		0.241887	-0.073421	-0.128967	0.07176	-0.119049	-0.144376	0.680454	0.186913	0.050999
ILE	238	0.078454	-0.164232	-0.232207	0.016174	-0.258385	-0.332214	0.041318	-0.439796	-0.577729		0.110882	-0.182911	-0.254783	0.2979	-0.220986	-0.346095	0.430717	-0.074554	-0.459388
GLU	239	31.4025	13.4114	12.943	30.2957	12.3525	12.0505	33.6122	15.0892	14.3397		30.0657	12.0638	11.9813	32.6294	13.7073	14.1816	32.3679	14.8603	16.743
GLU	240	35.2301	13.4206	11.7894	34.242	12.2155	11.5828	36.5872	14.2387	12.7282		32.539	11.7306	10.9517	38.1675	13.6881	12.5448	37.056	15.6434	15.0137
ILE	241	-0.70458	-0.389664	-0.301473	-0.250592	-0.2209	-0.249808	-0.770633	-0.53861	-0.472492		-0.142249	-0.210432	-0.221868	-0.886685	-0.545123	-0.505465	-0.538096	-0.441349	-0.584376
LEU	242	-0.081384	-0.126972	-0.150966	-0.135571	-0.15231	-0.175225	-0.184408	-0.346039	-0.383412		-0.034465	-0.08909	-0.105097	-0.135873	-0.236941	-0.286269	0.016087	-0.182942	-0.415931
ASP	243	31.659	12.6686	11.6858	29.9207	10.7199	9.99383	30.4387	12.1686	11.1835		32.2443	12.0772	11.58	31.3228	11.5951	11.2254	31.8288	13.487	13.7336
GLN	244	-0.066565	-0.083624	-0.056914	-1.03863	-0.206587	-0.203613	-0.689647	-0.524697	-0.49698		-0.415119	0.0799	0.153794	-0.785211	-0.441299	-0.423166	-0.530455	-0.431307	-0.566694
ILE	245	1.0692	0.237337	0.108173	1.01594	0.179162	0.140224	0.613441	-0.078558	-0.139661		0.412177	0.064733	0.03339	-0.251751	-0.31765	-0.365152	-0.242777	0.073318	0.240124
SER	246	0.762079	0.066849	-0.025458	1.2112	0.136171	0.082469	-0.203931	0.254499	0.228944		-0.302292	-0.2519	-0.256036	0.976057	0.445092	0.41975	0.795025	0.121481	-0.130822
SER	247	-0.715721	-0.186068	-0.093742	1.01117	0.323627	0.207332	-1.63542	-0.362716	-0.202392		-0.551595	-0.069809	-0.008691	-0.166927	-0.008571	0.001789	-0.069069	-0.082649	-0.135818
GLN	248	1.67235	0.753559	0.497195	5.15263	0.978518	0.698868	0.039729	0.833266	0.634624		2.79876	0.696363	0.491736	1.93411	0.707757	0.575772	1.36094	0.685988	0.729214
PRO	249	0.39622	1.15081	0.761215	0.952616	0.735839	0.552698	1.15358	1.10389	0.634794		-0.397431	0.65657	0.509026	-0.98361	1.18407	0.920253	-0.280552	1.08146	1.67427
TYR	250	-2.94699	0.882561	0.671098	-27.1786	1.12367	0.921081	-0.312067	1.22224	0.614278		-33.404	0.248588	0.38631	-6.30818	1.17464	0.857244	-1.7122	1.00942	2.08188
VAL	251	0.607531	0.907857	0.638505	0.979751	0.788676	0.662761	3.35119	1.48412	0.814083		1.76044	0.968002	0.743389	1.74897	1.32072	0.95954	0.614581	1.11478	1.83576
LEU	252	-1.66302	0.082807	0.469731	-1.18242	0.473563	0.486055	-0.095454	1.03431	0.865202		-1.52526	0.470484	0.581525	-1.72511	0.275947	0.674848	-0.43998	0.168496	1.40048
ARG	253	-199.957	-45.2018	-22.646	-194.858	-27.1434	-19.3864	-219.343	-30.1764	-17.7967		-224.318	-28.4312	-18.9208	-194.971	-43.9318	-24.7813	-161.419	-67.0042	-33.6273
TYR	254	-3.27923	2.55919	1.13906	1.72251	-1.07143	-0.219339	-0.243282	-2.48181	1.30266		1.21215	1.72619	1.38841	0.520151	-14.6204	-0.329674	-0.774988	2.235	2.01453
ALA	255	-0.622606	0.305755	0.536122	-1.21968	0.32743	0.51288	-1.28818	0.672474	1.04379		-0.66799	0.551275	0.769102	-1.41192	0.178395	0.622777	-0.754119	-0.074993	0.793453
ALA	256	-1.60725	-0.737336	0.028079	-1.83047	0.162287	0.443975	-2.24832	-0.268826	0.871028		-2.4256	-0.132963	0.699229	-1.88609	-0.671513	0.088811	-1.32072	-0.794997	-0.288333
LYS	257	-97.3474	-79.3872	-42.8327	-80.2949	-55.2464	-51.9931	-95.6109	-97.0932	-35.8996		-82.0563	-50.1143	-36.1638	-78.2102	-63.8488	-60.383	-67.7491	-49.2842	-96.8957
PHE	258	-0.704926	0.293626	1.13699	-1.24165	0.336789	0.688474	-1.47026	0.222011	1.55854		-1.0595	0.292994	0.898208	-1.39421	-0.25612	0.621034	-1.17661	-0.686313	-0.200451
TYR	259	-0.567971	-0.330283	-0.044112	-0.915966	-0.248042	-0.015822	-0.893362	-0.41836	0.004015		-1.11067	-0.38138	-0.0491	-0.814655	-0.47729	-0.41237	-0.512979	-0.338262	-0.669208
ARG	260	-61.9742	-50.1827	-83.5919	-57.455	-58.7761	-48.5206	-51.3177	-45.9812	-76.0557		-61.4011	-52.288	-82.4526	-52.9687	-42.4311	-77.6906	-51.3816	-27.6269	-78.4535
ARG	261	-58.702	-32.954	-34.3409	-50.5755	-34.4603	-42.7807	-60.6669	-56.2448	-84.4881		-53.7693	-32.6067	-36.376	-52.2328	-32.2401	-38.7365	-49.7137	-28.4898	-52.4263
LYS	262	-34.7668	-16.8307	-17.8872	-35.0065	-17.6919	-18.2321	-35.9165	-20.2591	-22.0038		-35.1634	-16.7214	-18.0416	-32.39	-16.317	-19.0192	-33.3316	-16.5164	-20.8688
ASN	263	-0.102083	0.033195	0.474789	0.346128	0.361024	0.536735	0.338437	0.400769	0.643928		-2.14898	-1.74304	-2.55231	0.016343	0.05551	0.216112	-1.69527	-1.02863	-2.47968
SER	264	0.965779	0.541317	0.404091	0.111197	-0.144294	-0.312178	0.596494	0.187696	0.038338		0.321098	0.095567	0.054851	0.551522	0.099329	-0.115123	0.308343	0.185248	0.288327
TRP	265	0.018567	-0.343043	-1.39024	-0.016018	-0.77147	-0.777672	-0.030067	-0.720599	-1.26261		-0.057224	-0.770327	-1.43173	0.032401	-0.404242	-1.23312	-0.127924	-0.154386	-0.641119
ASN	266	0.439031	0.08668	-0.233577	1.40537	0.342783	0.046673	1.32692	0.394544	0.042034		1.61863	0.841813	0.814826	1.00595	0.579566	0.814308	0.870456	0.433057	0.828604
LYS	267	-34.6395	-15.8253	-16.0179	-32.7868	-14.3944	-13.4724	-34.1139	-16.1415	-15.5129		-36.5296	-15.2347	-15.2756	-31.5725	-14.6924	-16.5752	-32.7428	-15.3851	-19.0151
ALA	268	0.494577	-0.125027	-0.712882	0.8752	-0.286116	-0.39732	1.05406	-0.188559	-0.684551		1.19105	-0.217817	-0.664008	0.957425	0.052564	-0.465061	0.413139	0.145123	-0.341204
LEU	269	0.908884	0.255851	-0.17509	0.902884	0.012224	-0.088344	1.41938	0.330121	0.017154		1.21133	0.041104	-0.264591	1.03832	0.235374	-0.084172	0.601477	0.289318	0.1883
GLU	270	33.8187	15.272	15.3766	33.4984	13.6899	12.3382	35.9926	15.88	14.5031		39.504	15.4484	14.8424	34.2067	14.9149	16.3909	31.6039	14.4833	17.2727
LEU	271	-0.367745	-0.589863	-0.713651	0.038535	-0.490538	-0.479253	0.343332	-0.57031	-0.631627		1.3985	-0.192349	-0.396847	0.654936	-0.245439	-0.547887	0.112912	-0.108419	-0.740614
LEU	272	0.356219	-0.321148	-0.643308	0.483317	-0.435191	-0.374197	0.511139	-0.724114	-0.711715		1.4515	-0.286205	-0.467898	0.843382	-0.270332	-0.748597	0.414906	0.115622	-0.601028
LYS	273	-32.9929	-15.4971	-16.0432	-33.9434	-14.9607	-12.8627	-34.0124	-15.6626	-14.2003		-37.1411	-14.4728	-13.6377	-33.39	-15.3547	-17.4831	-29.6209	-13.5101	-17.1598
LYS	274	-36.0037	-14.8792	-13.8601	-38.1863	-13.1897	-11.5163	-41.5252	-16.0397	-13.8006		-39.9912	-15.0437	-14.1419	-37.6982	-15.0298	-15.3348	-32.8831	-14.5946	-16.277
ALA	275	-0.399317	-0.58278	-0.601036	-0.671459	-0.514096	-0.394656	-0.322525	-0.66253	-0.498224		-0.008221	-0.538213	-0.479412	0.162571	-0.516819	-0.655184	-0.660941	-0.664141	-1.16399
LEU	276	-0.02765	-0.290784	-0.410243	0.09326	-0.28587	-0.233967	0.30062	-0.372696	-0.33747		0.711948	-0.31951	-0.355072	0.460602	-0.217404	-0.425033	-0.094581	-0.18526	-0.55584
GLU	277	34.4042	13.9437	12.9732	35.2633	12.1675	10.559	36.7961	13.2039	11.3337		40.0113	13.4291	12.0965	36.0894	13.6167	13.6253	32.5525	14.1307	15.2141
VAL	278	-0.921843	-0.421609	-0.338451	-1.2972	-0.348377	-0.267727	-0.870366	-0.409293	-0.286923		0.991244	-0.115897	-0.136571	-0.858392	-0.394434	-0.38267	0.047145	-0.20573	-0.409315
THR	279	1.81089	0.770291	0.565431	1.93765	0.502685	0.341409	2.76767	0.54766	0.314577		2.17006	0.313984	0.223012	-1.91397	0.044317	0.172985	-0.192619	0.132667	0.121708
PRO	280	-0.141759	0.182501	0.263295	1.09065	0.495889	0.303512	0.455672	0.438091	0.332444		4.79707	0.817173	0.523523	0.303489	0.427752	0.46541	1.20781	0.907366	0.829895
THR	281	0.301767	0.539167	0.458705	1.59403	0.040744	0.043326	3.46666	0.427943	0.192818		1.08162	-0.005862	-0.123236	-0.908965	0.047447	0.083026	1.53613	0.73292	0.325788
SER	282	-2.47514	0.382878	0.957839	-2.24259	0.478019	0.370663	-2.32371	0.923017	0.598827		-2.85462	0.778232	0.645899	-1.69341	0.471062	0.876277	0.402334	0.571398	1.13293
SER	283	0.071885	1.23227	1.5159	0.936939	1.14581	0.613107	-2.82087	-0.193967	0.038505		-1.93405	-0.131542	0.180478	0.110733	1.1279	1.50196	1.15073	0.341161	1.66592
PHE	284	-2.71459	-1.54051	1.03102	-3.55939	0.328474	0.087816	-5.72307	0.828744	0.866368		-1.9384	0.372163	0.815924	-2.85761	-1.573	1.32762	-1.01902	-0.47765	-0.130802
LEU	285	-1.47289	0.443703	1.22154	-1.37822	0.594251	0.437485	-1.85144	0.797797	0.663398		-1.7031	0.915817	0.891207	-1.51778	0.328237	1.12209	-0.396981	-0.364521	0.90698
HIS	286	-0.776511	-0.120903	0.921371	-2.25139	0.036561	0.2476	-1.74577	0.390549	0.601153		-1.09606	0.127167	0.778878	-1.6118	-0.321028	0.641806	-0.611803	-0.047209	0.730491
HIS	287	0.145541	0.731304	-0.461003	0.40138	-0.190466	0.058052	-0.271613	1.8229	0.665748		1.96319	-1.82312	-1.66834	0.039161	1.03995	0.989402	0.820512	0.213514	2.99237
GLN	288	-1.16121	-0.37069	3.17372	-1.61548	-0.10434	1.31557	-3.27371	-2.52292	2.28056		-8.26023	-3.27106	2.74068	-1.65602	0.772543	5.53019	-1.76771	0.218648	-1.72308
MET	289	-0.124412	0.089565	0.768749	-1.54415	-0.260267	0.008878	-1.00099	0.281496	0.674448		-1.80454	-0.05983	0.652349	-0.413541	0.107042	0.887254	-0.403999	-0.169994	0.142574
GLY	290	-0.838806	-0.759774	-0.696796	-1.56058	-0.98034	-0.360377	-1.31936	-0.607017	-0.026096		-1.57506	-0.896319	0.064265	-0.949366	-0.674476	-0.543446	-0.874125	-0.328995	-0.666203
LEU	291	-1.26809	-1.22089	-1.8361	-1.68537	-1.34305	-0.554589	-2.01652	-2.06689	-1.0793		-2.25628	-1.91568	-0.595712	-1.49513	-1.34576	-2.56459	-1.28351	-0.585733	-1.83649
CYS	292	-0.068992	0.229228	1.21361	-0.888608	-0.104754	0.201409	-0.992088	-0.315752	0.320629		-1.1543	-0.374712	0.428533	-0.892047	-0.564461	-0.37744	-0.49367	-0.183904	-0.163867
TYR	293	-0.338308	-0.326544	-0.554982	-0.09069	-0.027783	0.109462	-0.732346	-0.346491	0.027962		-1.53079	-0.829773	-0.465697	-0.206475	-0.205671	-0.396892	-0.13912	-0.005544	-0.087993
ARG	294	-41.4744	-28.9646	-79.7637	-41.3278	-33.9227	-28.6121	-41.9508	-32.8759	-31.3779		-44.9731	-35.2662	-72.7243	-40.644	-29.1933	-74.3509	-35.24	-16.1007	-27.1691
ALA	295	-1.0259	-0.797633	-1.3943	-1.01367	-0.782887	-0.462816	-1.11278	-1.04017	-1.03154		-1.23955	-0.897811	-0.956095	-1.02387	-0.815246	-1.73375	-0.844297	-0.469823	-1.2062
GLN	296	-1.42554	-1.11777	-1.88409	-1.35915	-0.550193	-0.178093	-1.3789	-1.15326	-0.998232		-0.166567	-0.016472	0.323597	-0.55971	-0.307913	-0.419581	-1.35712	-0.713669	-1.52979
MET	297	-0.647238	-0.516615	-1.02942	-0.733494	-0.631853	-0.493256	-0.883761	-0.789818	-0.786559		-0.956967	-0.765071	-1.01196	-0.650649	-0.5098	-1.04501	-0.850066	-0.39961	-0.904724
ILE	298	-0.838315	-0.663545	-1.48912	-0.810084	-0.727655	-0.642098	-0.806328	-0.740856	-0.84356		-0.899547	-0.749025	-1.28861	-0.75192	-0.583226	-1.19899	-0.845432	-0.449137	-1.01686
GLN	299	0.155366	0.257428	0.97906	-0.738048	-0.244034	-0.035651	-0.155144	0.081818	0.361442		-1.66515	-1.15882	-1.67599	-0.90827	-0.499717	-0.734151	0.118662	0.097637	0.090686
ILE	300	-0.37795	-0.267426	-0.465176	-0.453766	-0.283966	-0.175021	-0.542138	-0.374829	-0.34901		-0.580854	-0.366474	-0.456979	-0.416478	-0.272647	-0.475363	-0.365461	-0.175561	-0.358656
LYS	301	-26.5561	-14.7574	-21.7851	-25.3783	-15.4889	-15.3557	-26.8094	-15.8893	-17.2071		-26.8481	-15.4274	-19.7891	-25.1435	-14.2529	-19.7256	-25.9611	-11.7964	-16.7031
LYS	302	-32.562	-18.2996	-27.7699	-25.5675	-15.9921	-17.5431	-24.6513	-14.5313	-16.9037		-26.7223	-15.4815	-21.0712	-24.2757	-13.0541	-16.9426	-26.0484	-12.0995	-16.7624
ALA	303	-0.376887	-0.240297	-0.386784	-0.370996	-0.243269	-0.207761	-0.39773	-0.272129	-0.288765		-0.075113	0.013875	0.070065	-0.331048	-0.220675	-0.355852	-0.171887	-0.076602	-0.170323
THR	304	-0.037987	-0.035534	-0.078423	-0.1573	-0.087968	-0.089754	-0.216802	-0.14895	-0.169268		0.500199	0.272316	0.322496	-0.305645	-0.187341	-0.29568	0.189351	0.084274	0.166038
HIS	305	0.308829	0.203101	0.340143	0.087924	0.137212	0.200593	0.113338	0.088529	0.122562		-0.10876	-0.055777	-0.082871	-0.056749	-0.039474	-0.066804	-0.185227	-0.097615	-0.115268
ASN	306	0.326851	0.206545	0.352911	0.346407	0.272148	0.23278	0.256279	0.180267	0.147307		-0.04928	-0.041595	-0.049652	0.422199	0.333953	0.595622	0.298182	0.139371	0.233956
ARG	307	-23.4103	-12.5785	-17.2686	-20.8896	-12.0284	-12.3678	-18.7853	-9.97435	-10.9303		-23.3195	-12.4182	-15.0312	-18.5277	-9.53753	-11.7237	-19.2325	-8.51984	-10.7934
PRO	308	-0.320483	-0.194232	-0.325343	-0.291432	-0.204949	-0.193329	-0.302279	-0.205588	-0.21376		-0.177313	-0.11117	-0.161125	-0.269474	-0.158353	-0.252069	-0.274487	-0.141609	-0.241473
LYS	309	-18.4141	-9.24907	-11.5657	-17.9138	-9.50086	-9.57162	-18.0591	-9.27094	-9.8303		-19.293	-9.24688	-10.4019	-17.388	-8.69072	-10.484	-16.9614	-7.52644	-9.30953
GLY	310	0.306527	0.195343	0.303606	0.346322	0.234762	0.213239	0.407851	0.269997	0.280304		0.329874	0.209519	0.260431	0.361021	0.226614	0.336612	0.297459	0.13746	0.221284
LYS	311	-18.4851	-8.90982	-10.4469	-18.289	-8.90665	-8.57589	-18.9993	-9.26216	-9.33979		-20.9558	-9.62591	-10.3519	-18.1375	-8.63499	-10.1325	-18.6293	-8.37615	-10.5237
ASP	312	21.1034	10.6004	13.2171	21.7021	11.5555	11.2891	22.1253	11.6355	12.0863		23.4377	11.7572	13.5491	21.0253	10.56	13.1178	20.5663	9.31996	12.1862
LYS	313	-19.435	-9.83094	-12.2313	-20.9393	-11.0713	-10.5808	-21.619	-11.1295	-11.3375		-19.3183	-9.52667	-10.7986	-20.6856	-10.6087	-13.2112	-19.9841	-8.80326	-11.3598
LEU	314	0.357535	0.225893	0.326734	0.421878	0.264412	0.204163	0.465818	0.282308	0.253269		0.431586	0.246002	0.26278	0.412641	0.253429	0.373205	0.273244	0.125341	0.197929
LYS	315	-24.9706	-12.6722	-15.5207	-24.8286	-12.5942	-11.6987	-25.5456	-13.0143	-12.8953		-27.9859	-13.4236	-14.5635	-24.0884	-11.834	-14.5039	-22.7698	-10.34	-13.7141
VAL	316	0.462138	0.30399	0.446598	0.537972	0.30411	0.185869	0.647069	0.394787	0.306951		0.63452	0.381013	0.40106	0.447498	0.266322	0.39762	0.417716	0.186937	0.345855
ASP	317	22.733	11.9291	15.3459	23.4677	12.6315	11.776	24.2976	12.7933	12.8323		24.0321	12.2441	13.7134	22.7294	11.8026	14.9783	21.8236	9.65492	12.8132
GLU	318	25.1189	12.7818	15.4955	25.7271	12.7785	11.5247	27.0683	13.5681	13.0375		28.1059	13.3715	14.1767	25.314	12.4689	15.271	23.4625	10.535	13.9607
LEU	319	0.50217	0.357609	0.494502	0.6673	0.356895	0.167389	0.820558	0.471986	0.277547		0.695323	0.405924	0.322986	0.55588	0.344224	0.499044	0.518758	0.225966	0.434105
ILE	320	0.539333	0.373054	0.47344	0.780608	0.476597	0.281549	0.961156	0.568882	0.387204		0.841819	0.512607	0.446298	0.706119	0.429065	0.598286	0.590864	0.255664	0.479086
SER	321	0.228892	0.165805	0.136958	0.503932	0.303842	0.181373	0.737537	0.260143	0.105818		0.322219	0.243164	0.232008	0.471942	0.298086	0.35245	0.574978	0.250011	0.39622
SER	322	0.263445	0.064865	-0.279114	0.63973	0.152444	0.010425	0.541841	-0.032534	-0.218273		0.639714	0.132572	-0.174052	0.548908	0.164861	-0.062016	0.216515	0.063262	-0.050253
ALA	323	0.554874	0.365973	0.092779	0.931271	0.331909	0.047964	0.960711	0.330741	0.027967		1.04756	0.483072	0.088023	0.724603	0.380901	0.248853	0.566781	0.211691	0.291554
ILE	324	0.730634	0.519749	0.523439	0.991863	0.457442	0.212328	1.12552	0.525936	0.299686		0.941104	0.510634	0.29126	0.752397	0.44572	0.487558	0.727265	0.28902	0.483309
PHE	325	0.460089	0.304025	0.182314	0.789273	0.287381	0.125401	0.747319	0.164015	0.047278		0.571923	0.195126	-0.006946	0.55488	0.288322	0.19761	0.278382	0.06596	-0.029262
HIS	326	1.25326	0.650644	-0.150909	2.15799	0.520723	0.143492	2.45577	0.538285	0.029475		2.02954	0.443922	-0.229221	1.61957	0.681548	0.138619	1.10418	0.47052	0.295052
PHE	327	0.48492	0.22302	-0.445085	0.959	0.117036	-0.02038	1.13703	0.067452	-0.127117		0.857337	0.166648	-0.299487	0.715013	0.221403	-0.550585	0.560543	0.168746	-0.044638
LYS	328	-25.852	-13.5547	-15.8391	-31.8089	-15.5128	-12.9738	-32.9899	-14.6416	-13.2004		-30.1407	-15.1467	-15.2324	-28.7815	-14.1048	-16.1102	-25.3414	-10.8065	-13.9526
ALA	329	0.321312	0.02555	-0.352776	0.805079	-0.062115	-0.08521	0.490612	-0.253539	-0.218631		0.202138	-0.143854	-0.28305	0.431748	0.050713	-0.25404	0.132076	0.000168	-0.274742
ALA	330	0.206329	-0.255946	-0.871053	0.41495	-0.59782	-0.370873	0.172126	-0.682299	-0.48475		-0.251571	-0.728196	-0.747846	0.551893	-0.148458	-0.76775	0.116754	0.027117	-0.52174
MET	331	0.4344	0.153873	-0.11529	-0.240696	-0.584999	-0.37879	0.472559	-0.223869	-0.243843		-0.142008	-0.535589	-0.621014	0.013997	-0.181438	-0.399139	0.048508	0.002798	-0.06819
GLU	332	31.251	14.9183	14.6131	38.234	15.1902	12.2665	36.01	14.8619	13.1312		34.743	15.7616	14.1095	31.8026	14.3416	14.8994	28.9011	12.0131	13.9666
ARG	333	-38.3538	-17.397	-16.1412	-50.4069	-16.95	-13.1794	-64.9566	-20.0489	-15.3019		-52.7596	-19.2163	-15.2786	-40.9254	-16.9657	-16.6816	-36.242	-15.5586	-16.5354
ASP	334	42.1059	24.3025	19.7794	60.9758	23.0525	16.5498	62.9019	24.7118	18.6797		49.3826	21.9769	16.8583	46.4072	22.8093	20.0769	45.4315	18.0532	20.3168
SER	335	-0.673521	-0.286171	-0.03183	-0.146686	0.044893	0.037569	-1.5146	-0.581492	-0.316599		0.911588	0.581978	0.412395	-0.21205	0.005519	0.069801	-0.435035	-0.216836	0.011854
MET	336	0.217689	0.315113	0.123246	0.168736	0.432598	0.395915	-0.809312	-0.256662	0.228364		0.568203	0.596296	0.436216	0.114248	0.284448	0.138195	0.115918	0.00462	0.118537
PHE	337	-0.703285	-0.900468	0.33025	-4.30085	-0.861611	-0.252095	-1.54502	-0.36802	-0.958586		-2.71374	-1.27837	-0.565255	-1.17426	-0.922619	-0.176318	-1.98865	-0.097954	-0.699371
ALA	338	-0.616087	-0.654471	0.539937	-2.34037	-0.498848	-0.332173	-1.72457	0.033257	-0.601626		-1.25093	0.187687	0.575885	-1.19048	-0.843185	0.243575	-1.43238	-0.228673	-0.363246
PHE	339	-1.71693	-3.16805	-0.416297	-3.3459	-0.357858	0.346717	-3.74984	-1.06397	-0.764332		-3.42631	-1.04373	-1.69063	-2.19775	-2.46766	-0.921767	-3.06075	-0.274788	-1.61046
ALA	340	-0.83709	-0.717967	0.490712	-1.28783	0.455071	0.341266	-1.82078	0.030563	0.209095		-0.841458	-1.73926	-1.93203	-1.04769	-0.460751	0.490649	-0.755374	-0.128543	0.067055
TYR	341	-1.09237	-0.983099	-0.563689	-2.17827	-0.979937	-0.453442	-1.90963	-0.475978	-0.515196		-1.65015	-1.37823	-0.836392	-1.25442	-0.823399	-0.47806	-1.04175	-0.239541	-0.256595
THR	342	-0.452709	-0.510553	-1.4353	-0.603938	-1.32851	-0.549408	-2.34901	-1.66448	-1.56877		-0.39576	-0.582962	-1.46573	-0.605181	-0.775029	-2.65294	-1.63023	-0.46087	-1.33807
ASP	343	39.8456	28.4768	45.18	47.3451	40.924	29.4858	48.367	40.798	32.6817		42.0927	32.7183	45.1973	39.2782	28.316	42.2597	40.3555	17.3658	31.5547
LEU	344	-0.46913	-0.356317	-0.032451	-1.13752	-0.6084	-0.229836	-0.998314	-0.316757	-0.151981		-0.956877	-0.743933	-0.474572	-0.668695	-0.444835	-0.325633	-0.654334	-0.184484	-0.290829
ALA	345	-0.507253	-0.438642	-0.599489	-0.922547	-0.797299	-0.495637	-0.79948	-0.451459	-0.437411		-0.609371	-0.611131	-0.761583	-0.589894	-0.50086	-0.66637	-0.764777	-0.258021	-0.466507
ASN	346	0.341535	0.314716	1.4993	-1.9492	-2.47774	-1.73912	-2.23822	-2.38192	-2.19244		-1.49431	-1.49297	-2.65412	-1.68682	-1.57647	-3.15815	-1.92119	-0.826084	-1.8853
MET	347	-0.649135	-0.541121	-0.875323	-1.06888	-0.876257	-0.516229	-0.958126	-0.570932	-0.311576		-1.22565	-1.03018	-1.25562	-1.0107	-0.768089	-1.30575	-0.938127	-0.386143	-0.833565
TYR	348	-0.250787	-0.196059	-0.32207	-0.160402	-0.156393	-0.119969	-0.943651	-0.472671	-0.403938		-0.091425	-0.154394	-0.238747	-0.171874	-0.165673	-0.240718	-0.267206	-0.103794	-0.185295
ALA	349	-0.59512	-0.459874	-0.829937	-0.662049	-0.597422	-0.496796	-0.537645	-0.391647	-0.415257		-0.524847	-0.453432	-0.648867	-0.530722	-0.419748	-0.683483	-0.610879	-0.259676	-0.473882
GLU	350	25.772	14.3099	20.9173	27.2371	17.5006	17.1678	26.5952	15.5722	16.6622		26.2912	15.1405	19.1736	25.1859	14.2895	19.7105	25.5908	11.5051	16.2007
GLY	351	-0.381601	-0.268813	-0.420751	-0.50539	-0.375403	-0.289112	-0.391134	-0.269568	-0.254661		-0.501576	-0.353201	-0.407373	-0.461372	-0.309748	-0.440906	-0.44027	-0.179039	-0.310442
GLY	352	-0.360928	-0.259175	-0.443253	-0.369942	-0.335056	-0.314377	-0.296489	-0.254017	-0.294351		-0.341703	-0.263745	-0.356898	-0.334895	-0.248907	-0.391871	-0.235592	-0.106023	-0.190449
GLN	353	0.292869	0.196311	0.154917	0.018847	-0.041517	-0.058439	0.511959	0.12885	0.045924		0.036943	0.103839	0.210888	0.0098	-0.022159	-0.14759	-0.050538	-0.012326	0.005006
TYR	354	0.154677	0.101787	0.055297	0.788014	0.537756	0.440891	0.625997	0.371288	0.38439		0.665471	0.457255	0.546658	0.445829	0.308532	0.398961	0.28252	0.100014	0.11744
SER	355	0.161891	0.107556	0.087006	0.138299	0.032374	0.024978	0.534888	0.191873	0.184762		0.41305	0.299821	0.320143	0.540585	0.32919	0.377607	0.367977	0.132536	0.157522
ASN	356	-0.040887	-0.033457	-0.222186	-0.041227	-0.016815	-0.010256	-0.384886	-0.296943	-0.226917		-0.250641	-0.0806	-0.062406	-0.228958	-0.109294	-0.175482	0.311831	0.121328	0.190678
ALA	357	0.299581	0.20424	0.119181	0.587619	0.286483	0.160774	0.562507	0.168567	0.122869		0.472879	0.323347	0.270069	0.412569	0.265654	0.228918	0.401651	0.131369	0.158017
GLU	358	21.7738	11.4452	13.6758	24.2815	12.9289	12.3698	24.2774	11.7026	12.1976		23.0952	12.3983	13.7534	21.9953	11.5897	13.3633	22.4546	9.43665	11.4498
ASP	359	24.0779	12.6663	14.2196	27.1218	13.355	11.9319	28.8666	12.8487	12.4865		24.8158	12.8087	13.3316	23.3598	11.9044	13.1498	23.1311	9.60788	11.6134
ILE	360	0.238427	0.153528	-0.0523	0.207917	-0.105928	-0.075163	0.12452	-0.175641	-0.1507		0.254876	0.144387	0.011939	0.167101	0.059511	-0.16749	0.372359	0.100798	0.059967
PHE	361	0.37804	0.241504	0.023175	0.649147	0.13453	0.06439	0.298661	-0.049091	-0.081972		0.433616	0.24175	0.074079	0.405058	0.213533	0.045232	0.47779	0.149145	0.140159
ARG	362	-22.4794	-11.5534	-12.7488	-24.6469	-12.3511	-11.5343	-25.3923	-11.6205	-11.7146		-22.5154	-11.6375	-12.4547	-21.8106	-11.2587	-12.5804	-23.4259	-9.71977	-11.3884
LYS	363	-24.4714	-12.8154	-14.2745	-32.4164	-14.9397	-12.7082	-29.2146	-12.762	-12.2301		-27.4858	-14.0388	-14.0636	-27.1975	-13.8686	-15.2933	-28.681	-11.6422	-13.9375
ALA	364	0.190225	0.023782	-0.396409	0.45129	-0.207553	-0.175774	0.035436	-0.202219	-0.176354		0.442739	0.155767	-0.111726	0.254272	0.015768	-0.3271	0.206747	0.053926	-0.183266
LEU	365	0.32894	0.180843	0.006291	0.469317	0.056315	0.025263	0.060746	-0.046025	-0.039176		0.452697	0.262295	0.170225	0.052332	-0.02334	-0.141401	0.299982	0.10084	-0.007182
ARG	366	-23.6058	-12.0275	-12.4182	-27.3576	-13.1126	-12.0565	-26.4591	-11.2006	-11.2711		-25.9312	-13.7761	-14.4297	-24.3507	-12.4064	-12.8277	-24.5388	-10.0475	-11.6236
LEU	367	-0.297001	-0.272803	-0.331088	-0.717275	-0.292283	-0.044511	-0.658323	-0.198781	-0.073093		-0.947596	-0.672706	-0.507247	-0.438258	-0.212923	-0.249952	-0.526881	-0.169971	-0.400731
GLU	368	28.6239	14.0411	12.7215	35.2517	14.3432	12.6473	29.3544	11.6024	11.5682		33.1702	15.5899	13.8423	29.164	13.3504	12.056	30.8999	12.3901	12.8232
ASN	369	0.027366	0.045039	-0.068058	0.120909	0.128308	0.140532	0.296805	0.147675	0.089249		0.461108	0.333151	0.200449	0.992587	0.470929	0.297909	0.175758	0.262739	0.345121
ILE	370	-0.707147	-0.844767	-0.656622	-1.65391	-0.878662	-0.534365	-1.3236	-0.489078	-0.61542		-0.931487	-0.792732	-0.564132	-0.662813	-0.611408	-0.600708	-0.72817	-0.109936	-0.671028
THR	371	-0.513504	-0.118881	0.209496	-1.44995	-0.047001	0.591514	-0.969752	-0.042151	0.502989		-1.18367	0.540924	1.36469	-0.365497	0.243581	0.230645	0.519373	-0.132435	0.401408
ASP	372	31.2437	15.5334	13.9266	39.3034	17.9281	19.1302	38.6196	16.6616	19.3089		35.288	19.4159	21.0152	30.5915	16.1154	14.2265	50.6032	21.0306	17.2578
ASP	373	41.4367	21.1758	17.0895	53.3426	26.9584	31.9605	42.8301	19.612	25.2442		41.5199	23.5481	25.5577	39.7259	23.6068	17.2882	57.0304	24.9583	19.7937
HIS	374	-1.87974	-2.24752	-0.004811	-9.46956	-1.51733	-0.174463	-4.65793	-0.298894	-1.19692		-2.15225	-9.19201	1.09483	-2.22814	-2.03832	-0.932046	-8.00001	-0.530369	-2.33716
LYS	375	-27.1167	-13.8404	-13.2232	-34.888	-15.7144	-15.7736	-33.5843	-13.9511	-14.8353		-32.8339	-18.0843	-18.3113	-29.6373	-15.3605	-13.6456	-35.7316	-14.5476	-14.2733
HIS	376	-0.250136	-0.238055	0.649447	-2.5648	-1.1826	-2.16657	-0.866014	0.056807	-0.065349		-1.63934	-1.50167	-2.52997	-0.523016	-0.266129	0.504059	-2.60249	-0.992	-1.19074
GLN	377	0.050841	0.699408	-1.10042	-2.41683	-9.1582	-0.593658	0.311531	-1.22653	-2.19028		-1.83399	-2.25055	-4.96346	-0.532017	0.343829	-3.59416	-2.84737	-1.06469	-0.846041
ILE	378	-0.255951	-0.125788	0.37539	-0.748503	0.09757	0.102023	-0.81813	-0.036565	-0.017285		-0.60545	-0.431304	-0.180138	-0.471384	-0.257253	0.188195	-0.758018	-0.200193	-0.120313
HIS	379	-0.453553	-0.128757	0.388327	-0.696613	-0.04199	-0.446999	-0.279809	0.049119	-0.116411		-0.511809	-0.318593	-0.413855	-0.497963	-0.259689	0.187945	-1.31558	-0.511915	-0.402218
TYR	380	-1.24031	-0.992048	-1.40498	-0.642685	-0.368428	-0.283339	-0.641403	-0.233519	-0.405554		-0.429192	-0.409421	-0.617764	-1.12334	-1.00553	-1.37996	-0.772801	-0.266543	-0.383185
HIS	381	-1.60592	-1.61113	-3.29225	-2.42709	-3.9148	-2.20457	-2.24943	-1.22441	-1.93025		-1.60515	-1.70272	-3.1633	-1.59538	-1.54332	-2.65256	-2.02081	-0.784419	-1.41332
TYR	382	-0.306595	-0.211865	-0.137524	-0.520831	-0.322463	-0.352046	-0.424814	-0.164029	-0.255336		-0.486176	-0.3924	-0.49858	-0.312317	-0.239336	-0.159199	-0.709686	-0.258922	-0.258635
GLY	383	-0.452133	-0.280677	-0.284169	-0.634685	-0.495092	-0.633929	-0.502597	-0.262244	-0.421617		-0.455965	-0.374345	-0.560899	-0.465436	-0.3593	-0.373395	-0.622833	-0.267157	-0.331436
ARG	384	-29.5005	-16.5409	-23.5365	-32.8454	-24.4081	-25.4506	-26.4366	-14.9865	-17.7042		-24.7016	-14.4486	-18.8018	-26.26	-15.5812	-20.087	-25.8499	-11.5288	-15.0914
PHE	385	-0.376747	-0.281028	-0.366931	-0.618178	-0.443674	-0.329682	-0.566505	-0.324951	-0.343734		-0.436347	-0.337303	-0.448469	-0.409075	-0.293203	-0.340553	-0.543872	-0.217428	-0.329032
GLN	386	-0.200947	-0.098273	-0.027531	-0.277388	-0.161776	-0.300142	0.036734	0.075195	-0.015322		0.090443	0.029585	-0.024261	0.102189	0.063921	0.212112	-0.234583	-0.095956	-0.020271
GLU	387	23.955	12.5985	16.2282	23.8546	14.4696	16.3853	23.461	12.5991	14.8387		22.3322	12.586	15.7979	21.5777	11.8531	14.0491	22.4958	9.94012	12.076
PHE	388	-0.432529	-0.298215	-0.47076	-0.554929	-0.489994	-0.482651	-0.577638	-0.396648	-0.465168		-0.512408	-0.382609	-0.553572	-0.366703	-0.274391	-0.371203	-0.517677	-0.230815	-0.364212
HIS	389	0.290505	0.225453	0.545135	0.20158	0.22763	0.179879	0.35962	0.383102	0.43322		0.220259	0.218073	0.417784	0.222085	0.202023	0.463053	0.259092	0.135635	0.294366
ARG	390	-20.7663	-10.81	-13.1919	-22.8749	-12.4416	-12.1468	-22.935	-11.3411	-11.9043		-21.6656	-11.4744	-12.9245	-20.855	-10.9018	-12.766	-21.4825	-9.15055	-11.276
LYS	391	-19.4784	-9.95819	-12.5361	-20.0736	-11.3605	-12.1066	-21.606	-11.4271	-12.6513		-20.3274	-10.9164	-13.0183	-19.6398	-10.3921	-12.5954	-19.3952	-8.47012	-10.3882
SER	392	0.355371	0.214212	0.263431	0.411336	0.275701	0.333616	0.303566	0.163924	0.220902		0.390437	0.264683	0.348773	0.318292	0.211084	0.232782	0.41884	0.18642	0.234941
GLU	393	19.6376	9.89233	11.9558	19.8606	10.7901	11.6109	19.5621	9.73418	10.8916		18.3995	9.66343	11.2464	18.2139	9.48452	10.8186	19.2325	8.32289	9.66385
ASN	394	0.24661	0.151265	0.148995	0.613253	0.331129	0.433956	0.335643	0.136087	0.15049		0.31789	0.197142	0.224114	0.283869	0.175631	0.140376	0.260683	0.100322	0.099104
THR	395	0.382587	0.233669	0.262369	0.522587	0.359564	0.423942	0.412172	0.229335	0.310876		0.34523	0.256731	0.359444	0.374044	0.248557	0.271808	0.481154	0.203194	0.246245
ALA	396	0.279439	0.153217	0.085399	0.471873	0.282568	0.381218	0.334714	0.12001	0.168282		0.344526	0.24049	0.306645	0.270704	0.171267	0.11731	0.465778	0.193458	0.190467
ILE	397	0.361462	0.197155	0.182233	0.536373	0.342602	0.460965	0.4064	0.205322	0.28338		0.357902	0.249815	0.339573	0.293289	0.186361	0.161471	0.459801	0.200432	0.20671
HIS	398	-0.057259	-0.069872	-0.123536	-0.061974	-0.035476	0.116596	-0.010829	-0.019674	0.057695		-0.1403	-0.081255	-0.047122	0.075746	0.057031	-0.020634	0.002998	0.023024	-0.055488
HIS	399	0.451349	0.211303	-0.049183	0.90952	0.431038	0.622222	0.451447	0.115694	0.248281		0.412845	0.270013	0.303866	0.639762	0.405247	0.235175	0.83475	0.336138	0.237453
TYR	400	0.639505	0.386	0.400914	0.858464	0.545696	0.742271	0.729106	0.362234	0.478759		0.659575	0.47784	0.670738	0.645335	0.443297	0.435818	0.853182	0.37204	0.414675
LEU	401	0.392297	0.18136	0.113572	0.548744	0.290372	0.490819	0.446868	0.193723	0.27991		0.295917	0.183675	0.232549	0.313145	0.185072	0.1116	0.563718	0.248094	0.187489
GLU	402	23.7145	11.755	12.0836	27.7386	13.6798	14.9519	24.7392	11.0804	12.374		23.2647	12.3354	13.7253	22.8146	11.8149	11.7489	26.6748	11.1728	11.6647
ALA	403	0.288758	0.074059	-0.166495	0.520596	0.055343	0.237564	0.274836	-0.006737	-0.019145		0.231592	0.058201	-0.07711	0.263729	0.096137	-0.143619	0.63344	0.270575	0.069793
LEU	404	0.356928	0.134569	0.004849	0.506313	0.145424	0.2871	0.264906	0.082407	0.114793		0.303708	0.153188	0.13797	0.415322	0.228981	0.088465	0.730841	0.314734	0.184318
LYS	405	-21.3271	-10.2821	-10.8033	-26.3614	-13.0074	-14.3619	-23.4502	-10.6093	-11.8896		-21.9834	-11.501	-12.7639	-21.0513	-10.7544	-10.8755	-25.0046	-10.5005	-10.9514
VAL	406	0.079868	-0.10783	-0.242297	0.25584	-0.074097	-0.16678	-0.100811	-0.094566	-0.186464		0.127988	-0.085545	-0.295695	-0.01954	-0.153743	-0.26837	0.574013	0.246104	-0.056012
LYS	407	-36.8721	-17.2719	-14.7819	-48.9375	-23.7777	-33.7332	-37.7276	-16.9531	-20.7223		-35.3365	-19.8725	-22.3428	-35.2153	-19.7654	-15.7621	-51.0332	-22.2661	-17.0488
ASP	408	29.336	13.1697	12.9093	33.6213	16.0658	20.117	27.2875	12.7183	15.0425		26.8222	13.684	14.8055	27.6049	14.1885	12.9012	34.4596	15.2398	13.6866
ARG	409	-35.541	-14.6717	-13.3804	-33.0772	-16.5456	-21.4539	-26.2226	-12.9827	-15.8559		-23.0423	-11.9547	-13.655	-25.7176	-12.8825	-12.3842	-44.6692	-21.5501	-16.9014
SER	410	-0.02523	-0.072284	-0.011999	-1.5702	-0.389678	-2.8211	-1.50896	-0.747969	-1.50772		0.051084	0.005246	0.06941	-1.18722	-1.1624	-0.532479	-1.9403	-0.952524	-0.775191
PRO	411	-1.07412	-0.487362	0.070507	-0.983697	-0.287445	-1.70966	-0.768831	-0.268729	-0.703809		-0.250686	-0.203944	-0.180133	-0.989293	-0.980656	-0.131468	-1.49469	-0.81155	-0.692072
LEU	412	-0.395191	-0.254228	-0.169396	-0.536681	-0.200459	-0.670107	-0.62159	-0.215383	-0.383069		-0.252517	-0.201592	-0.292885	-0.576695	-0.511549	-0.312423	-0.911855	-0.42569	-0.477728
ARG	413	-29.0777	-13.1632	-13.6923	-30.7459	-16.1366	-22.2516	-26.16	-12.8683	-15.9033		-27.9684	-15.3902	-18.4239	-25.7926	-13.7051	-13.3588	-32.0094	-14.5855	-14.3635
THR	414	-0.127561	0.069763	0.127853	-0.630135	-0.620456	-1.30943	-0.144898	-0.128432	-0.220356		0.029254	0.019544	0.001292	-0.023121	0.043874	-0.006071	-0.977487	-0.577628	-0.809379
LYS	415	-37.0487	-19.5556	-26.5885	-27.9679	-19.499	-27.2835	-25.6616	-14.4104	-18.0846		-29.3716	-18.1571	-26.0544	-29.1992	-17.5912	-22.0049	-30.4851	-14.3777	-19.3732
LEU	416	-0.749307	-0.395688	-0.370649	-0.679622	-0.498334	-1.02036	-0.658686	-0.366931	-0.593757		-0.438502	-0.314954	-0.4728	-0.578922	-0.420017	-0.354118	-0.876091	-0.426018	-0.45155
THR	417	-0.649562	-0.308752	-0.402472	-0.41213	-0.352893	-0.752467	-0.331874	-0.272068	-0.460968		0.079462	0.069271	0.098032	-0.424538	-0.302363	-0.339422	-0.629466	-0.355531	-0.44953
SER	418	-0.576584	-0.273417	-0.309025	-0.524606	-0.379575	-0.724931	-0.640771	-0.465096	-0.707529		-0.5642	-0.415237	-0.65295	-0.58111	-0.42138	-0.50591	-0.729467	-0.372233	-0.416359
ALA	419	-0.612743	-0.371364	-0.504015	-0.548201	-0.468165	-0.723955	-0.489011	-0.321386	-0.47769		-0.442255	-0.330711	-0.521386	-0.512117	-0.370086	-0.420128	-0.589911	-0.283881	-0.38663
LEU	420	-0.440966	-0.217989	-0.206572	-0.469424	-0.30787	-0.520736	-0.418792	-0.220947	-0.326156		-0.297272	-0.200145	-0.278942	-0.37121	-0.237078	-0.206877	-0.565086	-0.26695	-0.290303
LYS	421	-20.7558	-9.7655	-11.1419	-20.8365	-11.2496	-13.7749	-21.1389	-10.5227	-12.5666		-19.6933	-10.441	-12.5214	-19.6301	-10.0689	-10.7399	-24.3298	-10.9067	-11.584
LYS	422	-24.3912	-12.4186	-15.8581	-22.6434	-13.5713	-16.7838	-20.3055	-10.6148	-12.5934		-18.6546	-9.895	-11.9783	-19.434	-10.1737	-11.4718	-23.5839	-10.7003	-12.643
LEU	423	-0.39992	-0.233703	-0.307734	-0.438257	-0.320121	-0.442205	-0.39785	-0.234443	-0.314828		-0.377107	-0.262963	-0.373302	-0.326687	-0.217866	-0.249326	-0.420518	-0.19358	-0.247377
SER	424	-0.403205	-0.238009	-0.311179	-0.238262	-0.192764	-0.314248	-0.262845	-0.171181	-0.250998		-0.195815	-0.137379	-0.214892	-0.200942	-0.131881	-0.155563	-0.503996	-0.229704	-0.277177
THR	425	-0.462036	-0.272475	-0.380563	-0.412302	-0.315147	-0.414595	-0.38028	-0.241089	-0.322412		-0.187265	-0.119649	-0.163471	-0.247722	-0.150969	-0.15833	-0.405369	-0.191903	-0.253419
LYS	426	-20.0941	-10.1222	-12.4652	-20.4737	-11.6694	-13.1003	-18.5458	-9.43975	-10.839		-17.0905	-8.87398	-10.4594	-17.5104	-9.03852	-10.3106	-18.4296	-8.10336	-9.34588
ARG	427	-17.9783	-8.75542	-10.0415	-19.0415	-10.0406	-10.9209	-18.9282	-9.0912	-10.1139		-17.632	-9.08679	-10.3535	-17.3065	-8.81977	-9.74671	-18.4988	-7.94118	-8.93659
LEU	428	-0.233314	-0.120696	-0.148779	-0.257166	-0.163824	-0.2218	-0.19467	-0.110697	-0.146601		-0.177979	-0.112753	-0.152516	-0.210603	-0.127809	-0.144071	-0.238027	-0.110709	-0.125351
CYS	429	-0.218014	-0.12116	-0.154639	-0.284988	-0.200185	-0.24302	-0.264482	-0.157568	-0.195583		-0.234942	-0.149713	-0.201895	-0.230071	-0.139441	-0.162081	-0.227756	-0.10144	-0.124447
HIS	430	-0.326296	-0.180951	-0.208822	-0.260352	-0.149123	-0.158947	-0.429456	-0.260989	-0.327553		-0.090828	-0.057234	-0.080221	-0.306966	-0.178464	-0.190553	-0.532467	-0.241785	-0.309735
ASN	431	-0.055229	-0.037818	-0.04667	-0.190342	-0.103537	-0.15035	-0.067097	-0.037844	-0.034622		-0.165956	-0.100389	-0.117196	-0.058558	-0.036513	-0.051164	-0.148069	-0.063708	-0.082621
ALA	432	0.086114	0.035936	0.030143	0.01782	-0.010093	-0.030114	0.172606	0.085156	0.105317		0.072914	0.043742	0.05669	0.080893	0.040326	0.030978	0.024043	0.003553	0.006937
LEU	433	0.047493	0.019458	0.008893	-0.16409	-0.10323	-0.149824	0.127753	0.050401	0.057551		0.059359	0.029769	0.028276	0.060308	0.027325	0.016117	-0.125335	-0.063352	-0.072788
ASP	434	18.0098	8.68176	9.79064	19.2884	9.8904	10.7738	18.5159	8.75896	9.75107		17.5605	9.02144	10.2452	17.14	8.6176	9.22755	18.6763	7.99298	8.72355
VAL	435	0.220477	0.106151	0.116932	0.168647	0.1095	0.163276	0.087946	0.054212	0.083882		0.130798	0.084727	0.116775	0.180087	0.110482	0.115711	0.22049	0.103086	0.100366
GLN	436	0.125981	0.059747	0.025129	-0.235961	-0.114175	-0.085501	0.255943	0.09862	0.149177		-0.072096	-0.083599	-0.149413	0.166999	0.078904	0.042373	0.386685	0.163419	0.106695
SER	437	0.420259	0.220834	0.26202	0.016289	0.00117	0.057011	0.356833	0.201707	0.274584		0.285698	0.184617	0.248628	0.310933	0.194151	0.21189	0.428292	0.198037	0.215774
LEU	438	0.260441	0.119844	0.125428	0.155318	0.092846	0.150939	0.177733	0.099579	0.139964		0.140148	0.08874	0.12323	0.170739	0.097377	0.09215	0.197354	0.094899	0.088468
SER	439	0.272354	0.130516	0.145788	0.017318	-0.028455	0.011801	0.123121	0.051915	0.087005		0.048997	0.02113	0.034249	0.302129	0.167646	0.129542	0.236181	0.116128	0.061368
ALA	440	0.171546	0.048073	0.009891	0.125028	0.048354	0.124447	0.071223	0.023728	0.044528		0.106542	0.056382	0.070016	0.166904	0.082008	0.037305	0.236369	0.113566	0.069435
LEU	441	0.227417	0.091254	0.076721	0.220099	0.124191	0.202817	0.212493	0.098569	0.133727		0.209664	0.125342	0.160021	0.28089	0.159767	0.139908	0.37088	0.169273	0.14177
GLY	442	0.187761	0.063976	0.054266	0.134293	0.078862	0.148866	0.061146	0.032834	0.051373		0.085574	0.049201	0.071461	0.156382	0.081405	0.068191	0.222282	0.110074	0.088337
PHE	443	0.098308	-0.00544	-0.034787	-0.099183	-0.089462	-0.079873	-0.091131	-0.051141	-0.061752		-0.022446	-0.027862	-0.038849	0.034986	-0.00926	-0.042284	0.157059	0.078863	0.026438
VAL	444	0.174533	0.032507	-0.026888	0.104947	0.022316	0.065162	0.12855	0.047569	0.062016		0.130205	0.055322	0.04586	0.174178	0.066153	0.00765	0.257167	0.119078	0.033819
TYR	445	0.113792	0.033128	0.019364	0.204044	0.127442	0.228758	0.160585	0.083588	0.111027		0.196087	0.111401	0.147377	0.114943	0.056025	0.038588	0.208374	0.094891	0.060216
LYS	446	-20.6318	-9.24291	-9.36456	-22.6596	-10.9662	-12.6955	-20.6682	-9.25596	-10.3192		-19.6903	-9.99441	-11.1724	-19.7581	-9.631	-9.39243	-22.9923	-9.78854	-9.39938
LEU	447	0.061438	-0.033892	-0.076487	-0.059407	-0.089626	-0.119238	-0.066768	-0.063988	-0.107456		-0.010384	-0.043244	-0.086184	-0.023807	-0.070746	-0.107829	0.261788	0.127058	0.032521
GLU	448	23.5713	10.7511	11.7847	20.8771	10.9828	13.4142	21.0282	10.3183	12.245		20.0001	10.5165	12.4867	21.362	10.9015	11.2512	25.228	11.325	11.6753
GLY	449	-0.131036	-0.082529	-0.082208	-0.202943	-0.12344	-0.168103	-0.213118	-0.099659	-0.122372		-0.103768	-0.065382	-0.077365	-0.126427	-0.086127	-0.088521	-0.170672	-0.06259	-0.052707
GLU	450	19.7838	8.88103	9.60257	18.6086	9.27855	10.9239	17.7513	8.36305	9.52827		17.3765	8.81878	10.1617	17.5878	8.52093	8.69831	21.0908	9.31194	9.35112
LYS	451	-19.4138	-8.34276	-8.51796	-19.5204	-9.18009	-10.5991	-18.7697	-8.48973	-9.46275		-17.3084	-8.43004	-9.2542	-17.6672	-8.28916	-8.11898	-21.3389	-9.23841	-8.73635
ARG	452	-16.5462	-7.2156	-7.48175	-16.1885	-7.67663	-8.63281	-15.6668	-7.12643	-7.88186		-15.7391	-7.64702	-8.45066	-15.7623	-7.45139	-7.557	-17.581	-7.56527	-7.51399
GLN	453	-0.452259	-0.208707	-0.238313	-0.360006	-0.233689	-0.335621	-0.267	-0.166797	-0.22643		-0.296364	-0.186605	-0.255941	-0.225481	-0.098824	-0.070286	-0.552934	-0.266938	-0.281975
ALA	454	-0.149612	-0.045198	-0.025194	-0.125779	-0.059344	-0.098908	-0.09329	-0.044465	-0.059437		-0.128333	-0.069842	-0.085351	-0.182172	-0.090198	-0.072808	-0.241275	-0.110887	-0.081507
ALA	455	0.008744	0.027014	0.042449	-0.003672	0.004537	-0.010252	-0.027106	-0.016628	-0.025265		0.020105	0.016735	0.019385	-0.059022	-0.022692	-0.013529	-0.03551	-0.020993	-0.004364
GLU	456	15.5462	7.03381	7.57295	15.7653	7.61554	8.45227	15.2278	7.00797	7.75749		14.3104	6.9739	7.71878	14.9347	7.16462	7.40668	16.5733	7.14136	7.31393
TYR	457	-0.222474	-0.084042	-0.071752	-0.185185	-0.099975	-0.161427	-0.069041	-0.031613	-0.0403		-0.068717	-0.038395	-0.045326	-0.166853	-0.084048	-0.068027	-0.163852	-0.074726	-0.07662
TYR	458	0.020416	0.031596	0.064251	-0.053485	-0.027421	-0.030574	-0.036583	-0.018827	-0.024023		-0.087976	-0.057467	-0.076202	-0.030587	-0.015198	-0.01373	-0.045787	-0.018218	-0.016184
GLU	459	15.135	6.76142	7.10396	15.4583	7.28776	7.98712	14.7916	6.63626	7.22618		14.0498	6.76557	7.37724	14.3653	6.78789	6.90954	15.7043	6.67821	6.74502
LYS	460	-15.3542	-6.96094	-7.50158	-16.1973	-7.99423	-8.94342	-14.9707	-6.89558	-7.60915		-14.3502	-7.04481	-7.81813	-15.1701	-7.37184	-7.71189	-16.2173	-6.97714	-7.30105
ALA	461	-0.16081	-0.070187	-0.069714	-0.197523	-0.113889	-0.160433	-0.133701	-0.068304	-0.089275		-0.11799	-0.069412	-0.088138	-0.194041	-0.107979	-0.104007	-0.246466	-0.110984	-0.105688
GLN	462	0.109237	0.05179	0.05317	0.190738	0.065545	0.031448	0.198715	0.082977	0.086579		-0.131527	-0.089412	-0.124916	0.035677	0.022587	0.028722	-0.04294	-0.026105	-0.004118
LYS	463	-15.3228	-7.077	-7.50021	-15.8825	-7.36178	-8.02045	-14.1826	-6.32889	-6.8333		-13.5709	-6.54977	-7.17349	-14.1827	-6.73926	-6.92356	-15.2272	-6.47332	-6.58489
ILE	464	0.021885	-0.000446	-0.013425	0.204457	0.114307	0.131914	-0.168789	-0.092495	-0.117615		-0.140819	-0.086643	-0.111826	-0.145377	-0.084867	-0.090553	-0.132968	-0.058734	-0.054231
ASP	465	13.8667	6.3035	6.66141	15.6843	7.16952	7.5436	16.8955	7.46039	8.00931		15.5562	7.58535	8.214	15.6777	7.53821	7.73077	16.3666	6.89191	7.16826
PRO	466	0.15768	0.088551	0.099749	-0.106661	-0.077204	-0.112696	0.137182	0.052674	0.057731		0.130752	0.06344	0.061404	0.142449	0.076808	0.079085	0.254033	0.112104	0.123218
GLU	467	14.5788	6.49542	6.70261	18.1886	8.57802	9.00841	15.0447	6.4491	6.76405		13.4935	6.35248	6.74553	14.1512	6.54853	6.54178	15.1059	6.32014	6.36127
ASN	468	0.328043	0.158917	0.170605	0.02679	-0.03375	-0.023086	-0.051384	-0.070198	-0.104903		0.085241	0.032398	0.025145	0.009809	-0.02538	-0.06375	-0.009688	-0.013197	-0.051998
ALA	469	0.065843	0.017847	0.014786	-0.124743	-0.049247	-0.015336	0.093382	0.031726	0.032893		0.043335	0.031988	0.049935	-0.015643	-0.008705	-0.011459	0.081253	0.041259	0.027909
GLU	470	19.3119	9.04767	9.35768	25.4653	12.1314	13.2543	19.018	8.23292	8.8224		17.7776	8.83318	9.60433	19.4158	9.49146	9.35601	21.5545	8.99139	8.90006
PHE	471	0.116336	0.03624	0.023134	-0.021358	-0.008132	0.02572	0.076162	0.025518	0.029286		0.05405	0.026918	0.032485	0.046679	0.013907	-0.001868	0.166158	0.075056	0.05117
LEU	472	0.020391	-0.00544	-0.011333	-0.111729	-0.043561	-0.017223	0.073235	0.037803	0.04997		0.006614	0.003802	0.010726	0.022256	0.00895	0.005654	0.160179	0.07597	0.062521
THR	473	-0.207107	-0.133984	-0.148961	-0.506487	-0.271094	-0.319236	-0.030562	-0.02295	-0.029779		0.107267	0.059653	0.073376	-0.069329	-0.06323	-0.080354	-0.085946	-0.039351	-0.071735
ALA	474	0.005099	-0.026547	-0.047694	-0.144366	-0.0884	-0.085224	-0.054205	-0.032767	-0.039945		-0.088124	-0.061188	-0.075248	-0.020944	-0.029942	-0.043828	0.071458	0.031803	-0.008002
LEU	475	0.079844	0.018796	0.010812	-0.054917	-0.022091	0.000944	0.094679	0.04054	0.049088		0.021348	0.007243	0.008697	0.056392	0.024592	0.018128	0.165289	0.07423	0.04487
CYS	476	-0.120585	-0.07052	-0.069955	-0.317108	-0.161007	-0.180963	-0.079616	-0.032264	-0.032653		-0.155307	-0.088965	-0.099399	-0.061909	-0.044658	-0.047099	-0.063876	-0.020963	-0.032898
GLU	477	20.0646	8.80256	8.74916	22.4386	10.5111	12.0552	19.5286	8.45852	9.15473		17.9301	8.67025	9.30428	19.5906	9.33704	8.9527	23.1454	9.7641	9.09755
LEU	478	-0.007848	-0.029999	-0.046248	-0.178873	-0.096148	-0.115053	0.00684	-0.008618	-0.017234		-0.071298	-0.048004	-0.058844	-0.084615	-0.051955	-0.051017	0.10644	0.049238	0.016495
ARG	479	-15.6069	-6.92786	-7.17519	-17.2312	-7.66497	-8.38127	-15.2145	-6.73882	-7.30734		-14.5282	-7.0021	-7.63621	-15.2641	-7.15091	-7.12424	-17.1304	-7.22458	-7.03867
LEU	480	-0.002833	-0.018953	-0.027038	-0.151151	-0.077471	-0.103173	-0.063444	-0.023028	-0.023224		-0.165199	-0.094256	-0.11004	-0.154113	-0.092298	-0.091231	0.148897	0.061918	0.035467
whole protein		-446.99	-158.117	-249.645	-357.129	-136.038	-180.32	-522.607	-156.448	-164.558		-214.631	-99.9075	-199.457	-388.09	-136.601	-194.739	-388.428	-122.749	-236.32
